# Supplementary material for: A non-coding CRHR2 SNP rs255105, a cis-eQTL for a downstream lincRNA AC005154.6, is associated with heroin addiction
Source: PLoS One. 2018 Jun 28;13(6):e0199951. doi: 10.1371/journal.pone.0199951 (PMC6023117; doi:10.1371/journal.pone.0199951)
Supplement: S1 Table — (XLSX) [file pone.0199951.s001.xlsx]

## Sheet: Supplement Table 1 SNPs
#	gene	SNP ID	Ax-ID	Affx ID	Chr	GRCh37.p13	allele1	allele2	Hwpval (EA)	%Geno	MAF EA	EA exclusion	100% LD EA	MAF AA	AA Exclusion	100% LD AA
1	OXT	rs6037462	AX-32908681	Affx-16594969	20	3031791	C	G	1	100	0.004	excluded MAF		0.09799
2	OXT	rs6037463	AX-32908693	Affx-16595015	20	3032272	T	C	0.1992	98.6	0.389			0.1725
3	OXT	rs12625893	AX-32908713	Affx-16595136	20	3033259	A	G	0.8924	99.3	0.252			0.09872
4	OXT	rs62206061	AX-96966233	Affx-16595284	20	3034099	T	C	1	100	0	excluded MAF		0	excluded MAF
5	OXT	rs4815558	AX-11528420	Affx-16595428	20	3035406	A	C	0.5848	100	0.18			0.0975
6	OXT	rs6037468	AX-11556343	Affx-16595442	20	3035513	A	C	0.3223	100	0.479			0.4698
7	OXT	rs4815560	AX-12582420	Affx-16595490	20	3035797	A	G	0.0904	97.9	0.453			0.3521
8	OXT	rs11697448	AX-13503701	Affx-16595558	20	3036457	A	G	0.1375	99.3	0.266			0.296
9	OXT	rs2094601	AX-96880724	Affx-16595631	20	3037160	T	C	1	100	0	excluded MAF		0	excluded MAF
10	OXT	rs67168902	AX-13503729	Affx-16595820	20	3038402	A	T	0.6197	100	0.127			0.04135	excluded MAF
11	OXT	rs8184236	AX-40526403	Affx-16595875	20	3039115	A	G	0.3223	100	0.479			0.405
12	OXT	rs6084246	AX-96805197	Affx-16595968	20	3039819	A	G	0.4641	99.3	0.241			0.2111
13	OXT	rs114372430	AX-13503733	Affx-16596007	20	3040109	A	G	1	99.3	0	excluded MAF		0.03894	excluded MAF
14	OXT	rs6037469	AX-40526429	Affx-16596025	20	3040334	T	C	1	100	0	excluded MAF		0.09264
15	OXT	rs151016427	AX-96914061	Affx-78970642	20	3040790	-	TATA	1	98.6	0.018	excluded MAF		0.1209
16	OXT	rs7267296	AX-32909171	Affx-16596607	20	3045103	T	C	1	100	0.042	excluded MAF		0.1575
17	OXT	rs6076470	AX-32909197	Affx-16596733	20	3045988	T	C	0.9148	100	0.25			0.06625
18	OXT	rs6084253	AX-11558772	Affx-16596749	20	3046062	A	G	0.1843	99.3	0.16			0.03885	excluded MAF
19	OXT	rs59478431	AX-32909203	Affx-16596802	20	3046312	T	C	0.6864	100	0.123			0.1671
20	OXT	rs80026968	AX-96846977	Affx-16597016	20	3048108	T	G	1	98.6	0	excluded MAF		0.1161
21	OXT	rs11697250	AX-96785747	Affx-16597093	20	3048537	A	G	0.9329	99.3	0.184			0.02256	excluded MAF
22	OXT	rs77079464	AX-13503785	Affx-16597106	20	3048656	C	G	1	100	0	excluded MAF		0.08375
23	OXT	rs4813625	AX-96808867	Affx-16597214	20	3049720	C	G	0.1219	99.3	0.447			0.4898
24	OXT	rs78737453	AX-32909389	Affx-16597315	20	3050429	T	C	1	99.3	0	excluded MAF		0.04419	excluded MAF
25	OXT	rs144102485	AX-97320593	Affx-67266062	20	3052552	T	C	1	8.5		excluded % geno			excluded % geno
26	OXT	rs111869749	AX-96912378	Affx-36464535	20	3052586	A	G	0.8787	8.5		excluded % geno			excluded % geno
27	OXT		AX-86580534	Affx-80263029	20	3052924	T	G	1	99.3	0	excluded MAF		0	excluded MAF
28	OXT	rs114029030	AX-37969751	Affx-36464536	20	3053004	T	C	1	98.6	0	excluded MAF		0.04534	excluded MAF
29	OXT	rs114898677	AX-37969753	Affx-36464537	20	3053190	A	G	1	99.3	0	excluded MAF		0.03778	excluded MAF
30	OXT	rs2740210	AX-40526607	Affx-16597647	20	3053255	A	C	0.7873	100	0.278			0.2065
31	OXT	rs6115781	AX-40526611	Affx-16597662	20	3053373	T	G	1	98.6	0	excluded MAF		0.04798	excluded MAF
32	OXT	rs2740209	AX-32909511	Affx-16597675	20	3053496	C	G	0.7525	100	0.264			0.1831
33	OXT	rs2740208	AX-96827536	Affx-16597688	20	3053634	A	C	1	99.3	0.17			0.01511	excluded MAF
34	OXT	rs75833985	AX-32909531	Affx-16597716	20	3053893	A	G	0.3802	100	0.077			0.01378	excluded MAF
35	OXT	rs6051570	AX-96873280	Affx-16597805	20	3054649	T	C	1	8.5		excluded % geno			excluded % geno
36	OXT	rs4813627	AX-40526639	Affx-16597891	20	3055513	A	G	0.8426	100	0.461			0.4412
37	OXT	rs79737205	AX-32909583	Affx-16597895	20	3055561	C	G	1	100	0	excluded MAF		0.06582
38	OXT	rs2740201	AX-96747758	Affx-16598014	20	3056686	A	G	1	8.5		excluded % geno			excluded % geno
39	OXT	rs112698365	AX-32909627	Affx-16598029	20	3056824	A	G	1	100	0	excluded MAF		0.05125
40	OXT	rs116040224	AX-32909639	Affx-16598048	20	3056982	A	G	1	100	0	excluded MAF		0.05764
41	OXT	rs115731334	AX-37969755	Affx-36464542	20	3057464	A	T	1	99.3	0	excluded MAF		0.04156	excluded MAF
42	OXT	rs73890841	AX-32909723	Affx-16598249	20	3058899	A	G	0.1787	99.3	0.156			0.04	excluded MAF
43	OXT	rs6051571	AX-32909729	Affx-16598272	20	3059039	T	C	1	100	0	excluded MAF		0.4334
44	OXT	rs2740194	AX-32909739	Affx-16598301	20	3059364	T	C	0.6334	100	0.335			0.4561
45	OXT	rs2740192	AX-32909743	Affx-16598307	20	3059396	T	C	0.2832	100	0.176			0.06625
46	OXT	rs6107234	AX-96812334	Affx-16598326	20	3059484	T	C	1	99.3	0	excluded MAF		0.00125	excluded MAF
47	OXT	rs73088759	AX-96850194	Affx-16598374	20	3059918	T	C	1	100	0.056			0.01633	excluded MAF
48	OXT	rs73088761	AX-32909829	Affx-16598595	20	3061431	A	C	0.5168	99.3	0.16			0.04051	excluded MAF
49	OXT	rs2740185	AX-11408454	Affx-16598596	20	3061436	A	G	0.3996	100	0.19			0.4185
50	OXT	rs2770381	AX-11409737	Affx-16598665	20	3061986	A	C	0.2852	100	0.363			0.2694
51	OXT	rs2740204	AX-40526713	Affx-16598718	20	3062467	T	G	0.4324	98.6	0.354			0.2154
52	OXT	rs137875473	AX-96990059	Affx-76004923	20	3062903	-	C	0.9007	100	0.074			0.0275	excluded MAF
53	OXT	rs1887854	AX-97266931	Affx-16598838	20	3063161	T	C	1	99.3	0.156			0.02665	excluded MAF
54	AVP	rs193002694	AX-82953101	Affx-52227233	20	3063715	A	T	1	8.5		excluded % geno			excluded % geno
55	AVP	rs75331758	AX-96919063	Affx-36464543	20	3064147	C	G	1	8.5		excluded % geno			excluded % geno
56	AVP	rs2282018	AX-40526765	Affx-16599097	20	3064949	T	C	1	99.3	0.415			0.4482
57	AVP	rs115167095	AX-96753327	Affx-36464546	20	3065030	T	G	1	100	0	excluded MAF		0.006266	excluded MAF
58	AVP	rs147447861	AX-83525758	Affx-52227242	20	3065216	C	G	1	100	0	excluded MAF		0	excluded MAF
59	AVP	rs142886338	AX-86670536	Affx-80263030	20	3065244	A	G	1	100	0	excluded MAF		0	excluded MAF
60	AVP	rs3729965	AX-96940770	Affx-16599149	20	3065547	A	G	0.8044	97.9	0.284			0.04381	excluded MAF
61	AVP	rs3761249	AX-40526789	Affx-16599245	20	3066362	T	G	0.8775	100	0.155			0.4635
62	AVP	rs60549252	AX-13503951	Affx-16599583	20	3069133	T	C	1	99.3	0	excluded MAF		0.1178
63	AVP	rs6084264	AX-40526835	Affx-16599825	20	3070571	T	C	1	99.3	0.411			0.3588
64	AVP	rs6084265	AX-40526839	Affx-16599850	20	3070898	T	C	0.6972	100	0.38			0.1742
65	AVP	rs3787483	AX-32910303	Affx-16600063	20	3072694	C	G	0.9782	100	0.109			0.01625	excluded MAF
66	AVP	rs3787484	AX-32910319	Affx-16600103	20	3073017	A	G	1	100	0.067			0.035	excluded MAF
67	AVP	rs66818855	AX-96909393	Affx-67266224	20	3073750	A	G	1	8.5		excluded % geno			excluded % geno
68	AVP	rs1078152	AX-96903697	Affx-16600245	20	3074040	A	G	1	8.5		excluded % geno			excluded % geno
69	AVP	rs73072916	AX-32910369	Affx-16600254	20	3074108	T	G	0.0435	98.6	0.136			0.1278
70	AVP	rs6139009	AX-96766239	Affx-16600339	20	3074835	T	C	1	8.5		excluded % geno			excluded % geno
71	MC2R	rs28926188	AX-32385903	Affx-14561849	18	13882728	A	G	1	100	0.032	excluded MAF		0.2525
72	MC2R	rs28926184	AX-32385915	Affx-14561897	18	13883744	A	G	1	99.3	0.007	excluded MAF		0.04511	excluded MAF
73	MC2R	rs28926183	AX-32385919	Affx-14561909	18	13884133	T	C	1	100	0	excluded MAF		0.02875	excluded MAF
74	MC2R		AX-40270113	Affx-14561915	18	13884513	T	C	0.9867	97.2	0.326			0.2056
75	MC2R	rs4797825	AX-13259617	Affx-14561916	18	13884566	T	C	1	100	0.444			0.2468
76	MC2R	rs147839825	AX-83581384	Affx-52195156	18	13884637	T	C	1	100	0	excluded MAF		0	excluded MAF
77	MC2R	rs28926182	AX-32385921	Affx-14561918	18	13884685	A	C	1	100	0	excluded MAF		0.07875
78	MC2R	rs141349908	AX-83477187	Affx-52302849	18	13884723	A	G	1	100	0	excluded MAF		0.0025	excluded MAF
79	MC2R	rs146976229	AX-82904091	Affx-52195158	18	13884803	T	C	1	100	0	excluded MAF		0.01	excluded MAF
80	MC2R	rs202040791	AX-83577548	Affx-52195159	18	13884907	T	G	1	100	0	excluded MAF		0	excluded MAF
81	MC2R	rs104894659	AX-86632023	Affx-80258586	18	13884917	A	G	1	100	0	excluded MAF		0	excluded MAF
82	MC2R	rs200978771	AX-83330903	Affx-52195160	18	13885036	C	G	1	100	0	excluded MAF		0	excluded MAF
83	MC2R	rs139218324	AX-86547548	Affx-80258587	18	13885085	A	G	1	100	0	excluded MAF		0	excluded MAF
84	MC2R	rs104894657	AX-86718247	Affx-80258589	18	13885136	A	G	1	100	0	excluded MAF		0	excluded MAF
85	MC2R	rs104894656	AX-86612330	Affx-80258590	18	13885158	C	G	1	100	0	excluded MAF		0	excluded MAF
86	MC2R	rs28926178	AX-83142295	Affx-14561926	18	13885438	C	G	1	100	0	excluded MAF		0	excluded MAF
87	MC2R	rs28926175	AX-11425269	Affx-14561943	18	13886324	T	C	9.4651e-40	95.1		excluded HWE		0.5	excluded HWE
88	MC2R	rs16941288	AX-40270121	Affx-14561951	18	13886728	A	G	1	100	0.035	excluded MAF		0.1538
89	MC2R	rs34378597	AX-32385931	Affx-14561954	18	13886844	A	C	1	100	0	excluded MAF		0.08875
90	MC2R	rs948322	AX-11689442	Affx-14561955	18	13886846	A	G	0.5989	100	0.338			0.2786
91	MC2R	rs7228339	AX-13259623	Affx-14561970	18	13888446	C	G	1	100	0.447			0.2088
92	MC2R	rs76199640	AX-13259627	Affx-14561988	18	13889975	A	G	1	100	0.032	excluded MAF		0.1454
93	MC2R	rs28634821	AX-40270125	Affx-14561990	18	13890100	A	C	1	100	0	excluded MAF		0.2243
94	MC2R	rs7230126	AX-13259628	Affx-14561992	18	13890199	T	C	0.4575	100	0.352			0.2412
95	MC2R	rs78005244	AX-13259629	Affx-14561997	18	13890593	T	C	1	100	0	excluded MAF		0.0325	excluded MAF
96	MC2R	rs66708657	AX-97310068	Affx-79105743	18	13890883	-	GAT	0.661	100	0.37		*	0.3788
97	MC2R	rs12954832	AX-11233612	Affx-14562006	18	13890906	T	C	0.9239	100	0.229			0.05125
98	MC2R	rs7235341	AX-12625586	Affx-14562010	18	13891111	T	C	1	100	0	excluded MAF		0.2469
99	MC2R	rs34064770	AX-40270129	Affx-14562011	18	13891474	A	G	1	100	0.077		*	0.06375		*
100	MC2R	rs1940897	AX-13259632	Affx-14562013	18	13891522	T	C	0.661	100	0.37		*	0.3788
101	MC2R	rs9959473	AX-13259633	Affx-14562018	18	13891602	A	G	1	99.3	0.078		*	0.3611
102	MC2R	rs77376233	AX-13259634	Affx-14562028	18	13892127	A	G	1	99.3	0.078		*	0.06391		*
103	MC2R	rs78521763	AX-37818055	Affx-36164370	18	13895606	T	C	1	100	0.007	excluded MAF		0.0401	excluded MAF
104	MC2R	rs73958672	AX-13259641	Affx-14562090	18	13895654	A	G	1	100	0	excluded MAF		0.1247
105	MC2R	rs1940898	AX-32385977	Affx-14562097	18	13895977	C	G	0.318	100	0.109			0.1075
106	MC2R	rs8085582	AX-96850448	Affx-14562110	18	13897117	A	T	1	100	0	excluded MAF		0	excluded MAF
107	MC2R	rs8084769	AX-32385985	Affx-14562114	18	13897337	A	G	1	100	0.433		*	0.3985
108	MC2R	rs61580240	AX-13259649	Affx-14562127	18	13898285	T	C	1	100	0	excluded MAF		0.03383	excluded MAF
109	MC2R	rs8089681	AX-32385993	Affx-14562128	18	13898319	T	C	1	100	0	excluded MAF		0.1
110	MC2R	rs55904217	AX-97373736	Affx-14562256	18	13904863	A	G	1	99.3	0.035			0.006329	excluded MAF
111	MC2R	rs28888789	AX-97260410	Affx-14562267	18	13905852	T	C	1	100	0	excluded MAF		0	excluded MAF
112	MC2R	rs74968672	AX-96748464	Affx-14562291	18	13907626	T	G	1	97.9	0.025	excluded MAF		0.01136	excluded MAF
113	MC2R	rs74726157	AX-96882321	Affx-36164383	18	13908169	A	G	1	7.7		excluded % geno			excluded % geno
114	MC2R	rs75290300	AX-13259658	Affx-14562307	18	13908526	A	G	1	98.6	0	excluded MAF		0.03509	excluded MAF
115	MC2R	rs12455493	AX-40270161	Affx-14562319	18	13908809	C	G	1	100	0.007	excluded MAF		0.04282	excluded MAF
116	MC2R	rs4797827	AX-40270163	Affx-14562332	18	13909407	T	C	1	99.3	0.429			0.4023
117	MC2R	rs9947398	AX-40270169	Affx-14562348	18	13910444	A	C	1	100	0	excluded MAF		0.2278
118	MC2R	rs948330	AX-13259667	Affx-14562349	18	13910730	A	G	0.6653	8.5		excluded % geno			excluded % geno
119	MC2R	rs754514	AX-12631580	Affx-14562350	18	13910865	A	G	1	100	0	excluded MAF		0.1345
120	MC2R	rs16941292	AX-40270173	Affx-14562357	18	13911370	T	C	0.6438	100	0.092			0.01128	excluded MAF
121	MC2R	rs75595414	AX-13259671	Affx-14562359	18	13911423	A	G	1	100	0	excluded MAF		0.03133	excluded MAF
122	MC2R	rs948332	AX-13259672	Affx-14562362	18	13911564	T	C	1	100	0.43			0.3672
123	MC2R	rs877128	AX-11671457	Affx-14562369	18	13911628	T	C	0.2436	100	0.116			0.2575
124	MC2R	rs877127	AX-11671456	Affx-14562371	18	13911655	A	T	1	98.6	0.314			0.112
125	MC2R	rs16941303	AX-13259673	Affx-14562383	18	13912243	A	G	1	100	0.007	excluded MAF		0.08521		*
126	MC2R	rs12456726	AX-32386057	Affx-14562406	18	13913382	A	G	1	100	0.43			0.2694		*
127	MC2R	rs12456719	AX-40270183	Affx-14562408	18	13913448	T	C	0.9353	99.3	0.433		*	0.2712		*
128	MC2R	rs59069764	AX-13259684	Affx-14562417	18	13913774	A	G	1	100	0	excluded MAF		0.3169
129	MC2R	rs145175608	AX-97391436	Affx-78708407	18	13913804	-	TGTT	1	8.5		excluded % geno			excluded % geno
130	MC2R	rs16941314	AX-12480423	Affx-14562433	18	13914355	T	C	1	99.3	0.035	excluded MAF		0.0213	excluded MAF
131	MC2R	rs28609079	AX-32386061	Affx-14562434	18	13914358	T	C	1	100	0	excluded MAF		0.2286
132	MC2R	rs28454845	AX-32386063	Affx-14562435	18	13914474	A	G	1	100	0.077		*	0.325
133	MC2R	rs12960399	AX-32386065	Affx-14562437	18	13914498	A	G	0.8192	100	0.239			0.04887	excluded MAF
134	MC2R	rs8093607	AX-13259687	Affx-14562442	18	13914775	A	T	0.508	100	0.373			0.4508
135	MC2R	rs1541274	AX-40270195	Affx-14562443	18	13914784	T	C	1	100	0	excluded MAF		0.1038
136	MC2R	rs1941088	AX-96732707	Affx-14562445	18	13914913	A	G	0.6348	99.3	0.379			0.4271
137	MC2R	rs1941090	AX-13259689	Affx-14562448	18	13915147	T	C	0.9247	100	0.423		*	0.2682
138	MC2R	rs4519393	AX-11508810	Affx-14562453	18	13915410	A	C	0.974	99.3	0.426		*	0.2268
139	MC2R	rs4519394	AX-13259690	Affx-14562454	18	13915442	C	G	1	100	0.025	excluded MAF		0.365
140	MC2R	rs2186944	AX-40270201	Affx-14562456	18	13915542	A	G	1	98.6	0.007	excluded MAF		0.08543
141	MC2R	rs1893219	AX-40270205	Affx-14562467	18	13916387	A	G	0.9377	100	0.447			0.3058
142	MC2R	rs57514657	AX-32386077	Affx-14562470	18	13916572	C	G	0.0423	100	0.014	excluded MAF		0.00625	excluded MAF
143	MC2R	rs68090358	AX-13259695	Affx-14562476	18	13917047	T	C	0.8182	100	0.444			0.3271
144	MC2R	rs12454469	AX-11207371	Affx-14562477	18	13917057	T	C	0.6712	99.3	0.433			0.2305
145	MC2R	rs77988638	AX-32386083	Affx-14562481	18	13917315	T	C	1	99.3	0	excluded MAF		0.03	excluded MAF
146	MC2R	rs999596	AX-32386089	Affx-14562492	18	13918719	A	C	1	100	0	excluded MAF		0.09625
147	MC2R	rs4346264	AX-32386091	Affx-14562495	18	13919105	T	G	0.6914	100	0.342			0.2725
148	MC2R	rs9953913	AX-97289641	Affx-14562500	18	13919713	A	G	1	100	0	excluded MAF		0.002513	excluded MAF
149	MC2R	rs148071743	AX-96784605	Affx-64577245	18	13919799	T	C	1	100	0	excluded MAF		0.06183
150	MC2R	rs187338007	AX-96914958	Affx-64577246	18	13919851	T	C	1	100	0	excluded MAF		0	excluded MAF
151	MC2R	rs8083854	AX-96962179	Affx-14562502	18	13919897	T	C	1	93	0.027	excluded MAF		0.03866	excluded MAF
152	MC2R	rs77064237	AX-32386095	Affx-14562509	18	13920627	T	C	1	100	0	excluded MAF		0.1062
153	MC2R	rs16941320	AX-12480424	Affx-14562526	18	13921751	A	G	0.9025	100	0.113			0.1328
154	MC2R	rs7231723	AX-32386109	Affx-14562535	18	13922149	A	G	1	100	0	excluded MAF		0.1225
155	MC2R	rs4797829	AX-13259708	Affx-14562536	18	13922243	A	G	0.7888	100	0.345		*	0.4799
156	MC2R	rs114640420	AX-32386111	Affx-14562537	18	13922372	A	G	1	99.3	0.004	excluded MAF		0.09925
157	MC2R	rs9946322	AX-11711885	Affx-14562538	18	13922550	T	C	1	100	0.106		*	0.1612
158	MC2R	rs59173489	AX-13259710	Affx-14562542	18	13922867	T	C	1	98.6	0	excluded MAF		0.07623
159	MC2R	rs76732452	AX-13259711	Affx-14562543	18	13922879	T	G	1	100	0	excluded MAF		0.09125
160	MC2R	rs116491044	AX-96818553	Affx-36164397	18	13922939	A	G	1	8.5		excluded % geno			excluded % geno
161	MC2R	rs115914300	AX-13259712	Affx-14562544	18	13922999	T	C	1	97.9	0	excluded MAF		0.08718
162	MC2R	rs114431654	AX-13259713	Affx-14562545	18	13923050	T	C	1	100	0	excluded MAF		0.1015
163	MC2R	rs9949473	AX-40270221	Affx-14562549	18	13923273	A	G	1	100	0.106		*	0.1512
164	MC2R	rs8093460	AX-40270225	Affx-14562553	18	13923615	C	G	1	100	0	excluded MAF		0.045	excluded MAF
165	MC2R	rs8097456	AX-12650613	Affx-14562559	18	13924043	C	G	0.6504	99.3	0.092			0.1638
166	MC2R	rs4797830	AX-40270229	Affx-14562564	18	13924808	A	C	0.7888	100	0.345		*	0.3662
167	MC2R	rs948325	AX-32386123	Affx-14562568	18	13924925	T	G	1	100	0.007	excluded MAF		0.3158
168	MC2R	rs948326	AX-40270231	Affx-14562575	18	13925362	A	G	0.6877	99.3	0.22		*	0.3781
169	MC2R	rs1107721	AX-40270239	Affx-14562581	18	13926052	T	C	1	99.3	0.117			0.1516
170	MC2R	rs57039231	AX-32386129	Affx-14562586	18	13926354	T	C	1	97.9	0.112			0.3671
171	MC2R	rs9959172	AX-40270245	Affx-14562588	18	13926449	A	G	1	100	0	excluded MAF		0.1065
172	MC2R	rs8091358	AX-13259718	Affx-14562592	18	13926924	T	G	0.274	100	0.197			0.4023
173	MC2R	rs114780512	AX-32386131	Affx-14562593	18	13926930	A	G	1	100	0	excluded MAF		0.002564	excluded MAF
174	MC2R	rs4797013	AX-32386137	Affx-14562637	18	13928517	A	G	0.7524	100	0.222		*	0.4862
175	MC2R	rs12970184	AX-96822219	Affx-14562643	18	13928873	T	C	1	96.5	0.058			0.0101	excluded MAF
176	MC2R	rs8089287	AX-40270259	Affx-14562662	18	13929777	T	C	1	100	0	excluded MAF		0.085
177	MC2R	rs79446830	AX-32386149	Affx-14562672	18	13930415	A	G	0.6438	100	0.092			0.03875	excluded MAF
178	MC2R	rs8095087	AX-11665349	Affx-14562707	18	13932614	T	C	0.5666	100	0.366			0.4637
179	MC2R	rs75753758	AX-32386155	Affx-14562708	18	13932627	T	C	1	100	0.025	excluded MAF		0.1153
180	MC2R	rs35699028	AX-40270281	Affx-14562734	18	13934721	A	G	1	99.3	0.238			0.04875	excluded MAF
181	MC2R	rs8088083	AX-32386161	Affx-14562736	18	13934990	T	C	1	100	0	excluded MAF		0.05276
182	MC2R	rs6505857	AX-32386163	Affx-14562739	18	13935210	A	G	0.7124	100	0.204			0.4987
183	MC2R	rs76127485	AX-13259749	Affx-14562744	18	13935597	T	G	1	100	0.106		*	0.08625
184	MC2R	rs58008915	AX-13259752	Affx-14562758	18	13936298	T	G	1	100	0	excluded MAF		0.05875
185	MC2R	rs9303796	AX-40270331	Affx-14563015	18	13953122	T	G	1	100	0	excluded MAF		0.2625
186	MC2R	rs77224208	AX-32386229	Affx-14563020	18	13953749	T	C	0.7561	100	0.12			0.03544	excluded MAF
187	MC2R	rs35505947	AX-11465091	Affx-14563023	18	13954109	T	C	0.7797	100	0.127			0.05625
188	MC2R	rs7232955	AX-32386255	Affx-14563136	18	13959427	T	G	0.4002	100	0.359			0.4584
189	MC2R	rs75949597	AX-37818091	Affx-36164434	18	13961007	A	G	1	100	0.032	excluded MAF		0.00625	excluded MAF
190	MC2R	rs11663478	AX-13259829	Affx-14563328	18	13970848	T	C	0.1992	100	0.261			0.3872
191	MC2R	rs17703595	AX-11335967	Affx-14563389	18	13975489	A	C	0.3243	99.3	0.245			0.1062
192	POMC		AX-83483618	Affx-52336074	2	25383987	-	T	1	8.5		excluded % geno			excluded % geno
193	POMC		AX-86618986	Affx-80269612	2	25384058	-	G	1	99.3	0	excluded MAF		0	excluded MAF
194	POMC	rs150343979	AX-82990530	Affx-52221587	2	25384086	A	G	1	100	0	excluded MAF		0	excluded MAF
195	POMC	rs80326661	AX-83342777	Affx-52221589	2	25384113	T	C	1	99.3	0.004	excluded MAF		0.002558	excluded MAF
196	POMC	rs202127120	AX-83028153	Affx-52221590	2	25384138	A	C	1	100	0	excluded MAF		0	excluded MAF
197	POMC	rs139849371	AX-86665072	Affx-80216328	2	25384150	A	G	1	100	0	excluded MAF		0	excluded MAF
198	POMC	rs141309351	AX-86583958	Affx-52221591	2	25384171	T	C	1	100	0	excluded MAF		0	excluded MAF
199	POMC	rs199636726	AX-83199649	Affx-52221595	2	25384493	T	G	1	99.3	0	excluded MAF		0.01018	excluded MAF
200	POMC	rs202042867	AX-83090161	Affx-52221596	2	25384499	C	G	1	100	0	excluded MAF		0	excluded MAF
201	POMC	rs6713532	AX-11580155	Affx-19829682	2	25384833	T	C	0.0815	99.3	0.259			0.4911
202	POMC	rs13404336	AX-33750007	Affx-19829683	2	25384961	T	C	0.2091	99.3	0.206		*	0.1247
203	POMC	rs76532943	AX-33750011	Affx-19829685	2	25385045	T	C	1	100	0	excluded MAF		0	excluded MAF
204	POMC	rs6545975	AX-40953051	Affx-19829687	2	25385485	T	C	1	97.9	0.406			0.4138
205	POMC	rs7565427	AX-11630201	Affx-19829690	2	25385638	A	G	0.2739	100	0.144			0.1138
206	POMC	rs7565877	AX-11630237	Affx-19829692	2	25386064	A	G	0.9025	100	0.113			0.41
207	POMC	rs56885325	AX-33750013	Affx-19829694	2	25386491	T	G	1	98.6	0	excluded MAF		0.09596
208	POMC	rs12473543	AX-40953053	Affx-19829706	2	25387181	T	G	0.2385	98.6	0.204		*	0.1867
209	POMC	rs139750421	AX-83336036	Affx-52221597	2	25387616	A	G	1	100	0	excluded MAF		0	excluded MAF
210	POMC	rs7591899	AX-13913661	Affx-19829724	2	25389159	A	G	1	100	0.046	excluded MAF		0.2588
211	POMC	rs934778	AX-11682190	Affx-19829725	2	25389224	A	G	0.5956	99.3	0.291			0.08647
212	POMC	rs3754860	AX-88782603	Affx-19829762	2	25393254	T	C	1	100	0	excluded MAF		0	excluded MAF
213	POMC	rs72852561	AX-33750035	Affx-19829780	2	25394196	C	G	1	100	0.004	excluded MAF		0.1637
214	POMC	rs6545976	AX-96968042	Affx-19829784	2	25394650	T	G	1	99.3	0.053		*	0.4599
215	POMC	rs78560959	AX-33750043	Affx-19829823	2	25396780	T	C	1	100	0.053		*	0.3012
216	POMC	rs11125948	AX-33750059	Affx-19829854	2	25400156	T	C	1	97.9	0.004	excluded MAF		0.1303
217	POMC	rs13022041	AX-33750061	Affx-19829858	2	25400559	T	G	0.7405	98.6	0.286			0.05934
218	POMC	rs2384093	AX-33750063	Affx-19829871	2	25401627	A	G	0.0429	99.3	0.252			0.4221
219	POMC	rs4665771	AX-40953067	Affx-19829909	2	25404327	T	C	0.1013	100	0.197		*	0.1288
220	POMC	rs2384091	AX-33750077	Affx-19829931	2	25406118	A	T	0.1521	97.2	0.192		*	0.06944
221	POMC	rs2384090	AX-33750079	Affx-19829933	2	25406190	T	C	0.0855	97.2	0.203		*	0.2455
222	POMC	rs28687326	AX-33750085	Affx-19829940	2	25407102	A	G	1	100	0	excluded MAF		0.1167
223	POMC	rs4665775	AX-96788536	Affx-19829941	2	25407121	A	G	0.1013	100	0.197		*	0.103
224	POMC	rs4665287	AX-13913678	Affx-19830062	2	25413309	T	C	0.175	100	0.187			0.09125
225	POMC	rs17046926	AX-40953081	Affx-19830138	2	25419214	T	C	1	100	0	excluded MAF		0.04125	excluded MAF
226	CRHR2	rs1859644	AX-15661804	Affx-30307724	7	30674659	T	C	1	99.3	0.043	excluded MAF		0.1809
227	CRHR2	rs7809256	AX-15661811	Affx-30308031	7	30682679	A	G	1	100	0.042	excluded MAF		0.191
228	CRHR2	rs10267408	AX-42186229	Affx-30308049	7	30684123	A	C	1	100	0	excluded MAF		0.09698
229	CRHR2	rs115645894	AX-36184711	Affx-30308053	7	30684830	T	G	1	100	0.004	excluded MAF		0.03627	excluded MAF
230	CRHR2	rs113382888	AX-38351935	Affx-37211210	7	30686629	T	C	1	100	0	excluded MAF		0.04949	excluded MAF
231	CRHR2	rs73294462	AX-15661817	Affx-30308077	7	30687625	A	G	1	100	0	excluded MAF		0.1225		*
232	CRHR2	rs79431326	AX-38351937	Affx-37211212	7	30688550	T	C	0.2467	99.3	0.032	excluded MAF		0.01256	excluded MAF
233	CRHR2	rs41495152	AX-36184725	Affx-30308087	7	30689114	T	G	6.0025e-41	97.9		excluded HWE			excluded HWE
234	CRHR2	rs41320047	AX-15661820	Affx-30308092	7	30689530	A	G	0.189	100	0.137			0.09649
235	CRHR2	rs115469745	AX-36184729	Affx-30308095	7	30689898	A	G	1	100	0	excluded MAF		0.06625
236	CRHR2	rs57381931	AX-36184735	Affx-30308103	7	30691196	A	G	1	99.3	0	excluded MAF		0.1225		*
237	CRHR2	rs77113016	AX-83561659	Affx-37211219	7	30693081	T	C	1	100	0.007	excluded MAF		0.005025	excluded MAF
238	CRHR2	rs143693159	AX-83544620	Affx-52280529	7	30693149	T	G	1	100	0	excluded MAF		0.00375	excluded MAF
239	CRHR2	rs79671818	AX-83415185	Affx-52280530	7	30693204	T	C	1	100	0	excluded MAF		0	excluded MAF
240	CRHR2		AX-96960745	Affx-76967522	7	30693344	-	A	1	100	0.004	excluded MAF		0.08734
241	CRHR2	rs4722999	AX-15661823	Affx-30308132	7	30693775	T	C	1	98.6	0.339			0.3033
242	CRHR2	rs12701020	AX-42186241	Affx-30308148	7	30694961	T	C	0.4392	100	0.134			0.03769	excluded MAF
243	CRHR2	rs7812133	AX-42186245	Affx-30308151	7	30695406	A	G	1	100	0.032	excluded MAF		0.2825
244	CRHR2		AX-83097894	Affx-52370031	7	30695530	-	CCC	1	100	0	excluded MAF		0	excluded MAF
245	CRHR2	rs74457515	AX-36184765	Affx-30308158	7	30695799	C	G	1	100	0	excluded MAF		0.0806
246	CRHR2	rs2267710	AX-42186247	Affx-30308162	7	30696190	T	C	1	100	0.349			0.302
247	CRHR2	rs975537	AX-42186249	Affx-30308174	7	30697357	A	T	1	96.5	0.201			0.1059
248	CRHR2	rs973002	AX-42186251	Affx-30308185	7	30698904	A	G	1	96.5	0.175			0.1387
249	CRHR2	rs8192499	AX-36184779	Affx-30308195	7	30700176	A	G	1	100	0	excluded MAF		0.1088
250	CRHR2	rs73294475	AX-36184785	Affx-30308214	7	30701596	T	C	1	100	0.004	excluded MAF		0.13
251	CRHR2	rs8192498	AX-36184787	Affx-30308218	7	30701812	T	C	1	100	0.028	excluded MAF		0.02625	excluded MAF
252	CRHR2	rs4723000	AX-42186255	Affx-30308221	7	30701914	A	G	0.7203	100	0.148			0.23
253	CRHR2	rs57022629	AX-36184791	Affx-30308222	7	30702228	A	G	1	100	0	excluded MAF		0.0165	excluded MAF
254	CRHR2	rs2270008	AX-36184793	Affx-30308223	7	30702244	T	C	0.9221	97.9	0.165			0.32
255	CRHR2		AX-86680501	Affx-80231832	7	30702305	T	C	1	100	0	excluded MAF		0	excluded MAF
256	CRHR2	rs149017573	AX-83473073	Affx-52280533	7	30702334	A	C	1	100	0	excluded MAF		0	excluded MAF
257	CRHR2	rs34625936	AX-36184795	Affx-30308226	7	30702347	C	G	1	100	0.021	excluded MAF		0.06
258	CRHR2	rs140917893	AX-83417249	Affx-52280534	7	30702360	C	G	1	8.5		excluded % geno			excluded % geno
259	CRHR2	rs61742161	AX-68229137	Affx-37211231	7	30702454	A	G	1	99.3	0	excluded MAF		0.01125	excluded MAF
260	CRHR2		AX-86669157	Affx-80231833	7	30704681	A	G	1	100	0	excluded MAF		0	excluded MAF
261	CRHR2		AX-86725639	Affx-80231834	7	30704745	A	G	1	100	0	excluded MAF		0	excluded MAF
262	CRHR2		AX-82996496	Affx-52370032	7	30705114	-	GAG	1	100	0	excluded MAF		0	excluded MAF
263	CRHR2		AX-86666308	Affx-80231835	7	30705145	A	C	1	100	0	excluded MAF		0	excluded MAF
264	CRHR2	rs138566173	AX-83418127	Affx-52280537	7	30705171	T	C	1	100	0	excluded MAF		0	excluded MAF
265	CRHR2	rs8192495	AX-12651733	Affx-30308248	7	30705230	T	C	1	100	0	excluded MAF		0	excluded MAF
266	CRHR2	rs36086584	AX-36184807	Affx-30308254	7	30706192	C	G	0.6449	100	0.144			0.0401	excluded MAF
267	CRHR2	rs148406223	AX-83006175	Affx-52280538	7	30706883	A	C	1	91.5	0	excluded MAF		0.001344	excluded MAF
268	CRHR2	rs141646899	AX-86547706	Affx-80231837	7	30706918	A	G	1	100	0	excluded MAF		0	excluded MAF
269	CRHR2	rs2240404	AX-42186263	Affx-30308262	7	30707302	A	G	1	100	0.151			0.4453
270	CRHR2		AX-96861644	Affx-37211239	7	30708539	A	C	1	100	0.162			0.03625	excluded MAF
271	CRHR2	rs2190242	AX-42186265	Affx-30308290	7	30709475	A	C	0.5495	100	0.236			0.1779
272	CRHR2	rs62446870	AX-36184833	Affx-30308298	7	30710538	A	G	1	100	0.028			0.1125		*
273	CRHR2	rs74338465	AX-36184837	Affx-30308300	7	30711018	A	G	1	100	0.028			0.1125		*
274	CRHR2	rs2284216	AX-42186267	Affx-30308330	7	30711961	T	G	0.1012	99.3	0.106			0.1692
275	CRHR2	rs2267712	AX-11379747	Affx-30308331	7	30712234	A	C	1	99.3	0.156			0.1662
276	CRHR2	rs1076292	AX-15661835	Affx-30308336	7	30712701	C	G	0.8793	100	0.338			0.2018
277	CRHR2	rs79860481	AX-36184845	Affx-30308345	7	30713435	A	T	1	100	0.004	excluded MAF		0.2368
278	CRHR2	rs2284217	AX-11381605	Affx-30308346	7	30713608	A	G	0.5848	100	0.18			0.345
279	CRHR2	rs75253929	AX-36184847	Affx-30308363	7	30715202	T	C	1	100	0	excluded MAF		0.06875
280	CRHR2	rs2267715	AX-42186279	Affx-30308370	7	30716087	A	G	0.993	100	0.352			0.1962
281	CRHR2	rs2267716	AX-42186281	Affx-30308379	7	30716643	T	C	0.1737	100	0.204			0.2462
282	CRHR2	rs2267717	AX-11379748	Affx-30308388	7	30717043	A	G	1	100	0.13			0.2261
283	CRHR2	rs2284220	AX-42186283	Affx-30308395	7	30718103	A	G	1	100	0.151		*	0.1332
284	CRHR2	rs6965973	AX-15661843	Affx-30308400	7	30718460	T	C	1	100	0.151		*	0.1038
285	CRHR2	rs1003929	AX-42186285	Affx-30308403	7	30719049	T	C	1	100	0.155			0.03375	excluded MAF
286	CRHR2	rs34464075	AX-97296255	Affx-30308410	7	30719964	-	A	1	100	0.028			0.1086
287	CRHR2	rs41417745	AX-36184881	Affx-30308437	7	30721383	A	G	1	96.5	0.033	excluded MAF		0.1765
288	CRHR2	rs6967702	AX-36184883	Affx-30308443	7	30722496	C	G	1	98.6	0.007	excluded MAF		0.06085
289	CRHR2	rs41413147	AX-36184887	Affx-30308452	7	30723336	T	C	1	98.6	0.036	excluded MAF		0.2018
290	CRHR2	rs79623141	AX-36184895	Affx-30308464	7	30724659	T	C	1	100	0	excluded MAF		0.06005
291	CRHR2	rs6965720	AX-36184899	Affx-30308468	7	30725505	T	C	0.1935	99.3	0.117			0.4572
292	CRHR2	rs4723002	AX-42186287	Affx-30308470	7	30725701	A	G	0.2221	100	0.095			0.1662
293	CRHR2	rs7793837	AX-36184903	Affx-30308482	7	30726777	A	T	0.3756	99.3	0.234			0.2487
294	CRHR2	rs7794226	AX-96931904	Affx-30308483	7	30726923	C	G	0.4392	100	0.134			0.423
295	CRHR2	rs111481376	AX-36184915	Affx-30308497	7	30728166	A	G	1	97.2	0.025	excluded MAF		0.01396	excluded MAF
296	CRHR2	rs917195	AX-36184917	Affx-30308499	7	30728452	T	C	0.3566	97.2	0.221			0.2576
297	CRHR2	rs61749076	AX-96824174	Affx-30308504	7	30728895	A	G	1	99.3	0.004	excluded MAF		0.08398
298	CRHR2	rs78745030	AX-36184925	Affx-30308507	7	30729229	A	G	1	100	0.004	excluded MAF		0.08125
299	CRHR2	rs17159371	AX-42186295	Affx-30308513	7	30729672	A	C	1	99.3	0.028			0.1115
300	CRHR2	rs199702634	AX-96750015	Affx-79109732	7	30730314	-	T	1	100	0	excluded MAF		0	excluded MAF
301	CRHR2	rs11980048	AX-42186297	Affx-30308527	7	30730325	T	G	1	100	0.032	excluded MAF		0.1297
302	CRHR2	rs111629544	AX-36184933	Affx-30308529	7	30730501	T	G	1	100	0	excluded MAF		0.01134	excluded MAF
303	CRHR2	rs17159372	AX-42186299	Affx-30308533	7	30730830	T	C	1	100	0.025			0.1103
304	CRHR2	rs112392807	AX-36184939	Affx-30308535	7	30731077	A	G	1	100	0.004	excluded MAF		0.04	excluded MAF
305	CRHR2	rs255102	AX-96066075	Affx-30308536	7	30731164	A	T	0.1195	93.7	0.342			0.4419
306	CRHR2	rs255103	AX-36184943	Affx-30308538	7	30731175	A	G	0.2142	100	0.349			0.4129
307	CRHR2	rs73296208	AX-36184945	Affx-30308542	7	30731429	A	G	1	100	0	excluded MAF		0.1262
308	CRHR2	rs10271509	AX-96728230	Affx-30308558	7	30731969	T	C	0.7709	99.3	0.223			0.3215
309	CRHR2	rs10271601	AX-36184947	Affx-30308559	7	30731993	T	C	0.3862	97.9	0.173			0.438
310	CRHR2	rs255104	AX-36184949	Affx-30308562	7	30732025	T	C	0.1012	99.3	0.106			0.2824
311	CRHR2	rs255105	AX-42186305	Affx-30308567	7	30732107	T	C	0.2099	99.3	0.262			0.1662
312	CRHR2	rs115059018	AX-36184953	Affx-30308572	7	30732456	T	C	1	100	0.014	excluded MAF		0.02375	excluded MAF
313	CRHR2	rs59094174	AX-36184955	Affx-30308574	7	30732588	A	G	1	100	0	excluded MAF		0.03375	excluded MAF
314	CRHR2	rs115593049	AX-36184959	Affx-30308582	7	30733140	T	G	1	100	0	excluded MAF		0.06516
315	CRHR2	rs255107	AX-36184963	Affx-30308585	7	30733223	T	C	0.2588	99.3	0.323			0.3577
316	CRHR2	rs255108	AX-42186311	Affx-30308586	7	30733255	T	C	0.5402	99.3	0.337			0.1776
317	CRHR2	rs17159375	AX-42186315	Affx-30308592	7	30733547	A	G	1	100	0.011	excluded MAF		0.1549
318	CRHR2	rs75823140	AX-36184967	Affx-30308596	7	30733704	A	G	1	8.5		excluded % geno			excluded % geno
319	CRHR2	rs79447411	AX-36184969	Affx-30308598	7	30733814	C	G	1	100	0.018	excluded MAF		0.1788
320	CRHR2	rs114253382	AX-36184971	Affx-30308601	7	30734292	C	G	1	100	0.007	excluded MAF		0.07875
321	CRHR2	rs255110	AX-96917277	Affx-30308613	7	30734831	T	C	0.4354	100	0.25			0.36
322	CRHR2	rs73685769	AX-36184977	Affx-30308620	7	30735323	A	G	1	100	0	excluded MAF		0.06875
323	CRHR2	rs80279089	AX-97476890	Affx-30308624	7	30735694	T	C	1	100	0	excluded MAF		0.002545	excluded MAF
324	CRHR2	rs255111	AX-96847381	Affx-30308625	7	30735739	A	G	0.9077	100	0.264			0.4937
325	CRHR2	rs255112	AX-96914228	Affx-30308642	7	30737133	A	G	1	97.9	0.277			0.3393
326	CRHR2	rs79613404	AX-96808943	Affx-30308644	7	30737344	T	C	1	99.3	0	excluded MAF		0.06407
327	CRHR2	rs57996790	AX-36184989	Affx-30308645	7	30737352	T	C	1	100	0.004	excluded MAF		0.1175
328	CRHR2	rs80225391	AX-36184993	Affx-30308650	7	30737761	T	G	1	98.6	0	excluded MAF		0.08122
329	CRHR2	rs255114	AX-42186325	Affx-30308657	7	30738557	T	C	1	99.3	0.277			0.455
330	CRHR2	rs255115	AX-42186327	Affx-30308662	7	30738923	A	G	0.6523	99.3	0.298			0.1316
331	CRHR2	rs255119	AX-96957977	Affx-30308671	7	30739525	A	G	1	8.5		excluded % geno			excluded % geno
332	FKBP5	rs3800373	AX-11481620	Affx-28547126	6	35542476	A	C	0.661	100	0.37			0.4286
333	FKBP5	rs16878806	AX-12476131	Affx-28547459	6	35569119	T	C	1	100	0.046	excluded MAF		0.1912
334	FKBP5	rs4713899	AX-15360998	Affx-28547460	6	35569281	A	G	0.2729	100	0.254			0.09273
335	FKBP5	rs6926133	AX-11594869	Affx-28547565	6	35579375	A	C	0.3558	100	0.271			0.1516
336	FKBP5	rs9380524	AX-11684425	Affx-28547663	6	35589070	A	C	1	99.3	0.053			0.02141	excluded MAF
337	FKBP5	rs1360780	AX-15361047	Affx-28547853	6	35607571	T	C	0.4113	100	0.387			0.415
338	FKBP5	rs7762760	AX-41965297	Affx-28548175	6	35637341	A	G	1	100	0.007	excluded MAF		0.00375	excluded MAF
339	FKBP5	rs9470080	AX-41965305	Affx-28548257	6	35646435	T	C	0.9509	99.3	0.39			0.4611
340	FKBP5	rs59520042	AX-15361111	Affx-28548523	6	35667398	A	G	1	100	0.011	excluded MAF		0.05388
341	FKBP5	rs4713916	AX-35765343	Affx-28548558	6	35669983	A	G	0.1737	99.3	0.337			0.1065
342	FKBP5	rs9394312	AX-11685468	Affx-28548588	6	35672330	C	G	0.8449	100	0.482			0.2807
343	FKBP5	rs9380529	AX-41965337	Affx-28548633	6	35675696	A	G	0.9683	100	0.493			0.1825
344	FKBP5	rs116672321	AX-35765381	Affx-28548722	6	35681576	T	C	1	100	0	excluded MAF		0.06944
345	FKBP5	rs2817032	AX-41965353	Affx-28548787	6	35688619	T	C	0.3853	99.3	0.309			0.1275
346	FKBP5	rs12203716	AX-41965355	Affx-28548829	6	35692928	T	C	0.2905	99.3	0.149			0.07625
347	CRHR1	rs116786492	AX-96765941	Affx-36121013	17	43683813	A	G	1	100	0	excluded MAF		0	excluded MAF
348	CRHR1	rs182028607	AX-96986706	Affx-64167688	17	43685544	T	C	1	8.5		excluded % geno			excluded % geno
349	CRHR1		AX-13189565	Affx-13923525	17	43686419	A	C	1	97.9	0.212		*	0.05025		*
350	CRHR1		AX-97373991	Affx-13923528	17	43686598	A	G	1	8.5		excluded % geno			excluded % geno
351	CRHR1	rs146123447	AX-96776052	Affx-64167707	17	43688349	A	G	1	8.5		excluded % geno			excluded % geno
352	CRHR1	rs151229577	AX-96775838	Affx-64167720	17	43691152	A	T	1	8.5		excluded % geno			excluded % geno
353	CRHR1		AX-97383080	Affx-13923626	17	43692886	A	G	1	8.5		excluded % geno			excluded % geno
354	CRHR1		AX-12567891	Affx-13923643	17	43693462	T	C	0.9499	100	0.218		*	0.0525		*
355	CRHR1		AX-40185449	Affx-13923646	17	43693538	T	G	0.9499	100	0.218		*	0.0525		*
356	CRHR1	rs144753516	AX-96854222	Affx-64167745	17	43696635	T	G	0.7362	97.2	0.083			0.0102	excluded MAF
357	CRHR1	rs139979694	AX-96947061	Affx-13923719	17	43696881	A	G	1	99.3	0.202			0.0525		*
358	CRHR1	rs182757178	AX-96735619	Affx-64167747	17	43697308	T	C	1	99.3	0.004	excluded MAF		0.06795
359	CRHR1	rs200667238	AX-92862931	Affx-78928931	17	43698941	-	C	1	95.8	0.221			0.05793
360	CRHR1		AX-40185455	Affx-13923818	17	43705601	A	G	1	100	0.215		*	0.4286
361	CRHR1	rs73307579	AX-32206151	Affx-13923834	17	43707338	C	G	1	100	0	excluded MAF		0.03643	excluded MAF
362	CRHR1		AX-13189577	Affx-13923841	17	43707620	T	G	1	100	0.215		*	0.0525		*
363	CRHR1		AX-97346246	Affx-36121024	17	43708417	A	G	1	100	0.215		*	0.0525		*
364	CRHR1		AX-13189591	Affx-13923919	17	43714850	A	G	1	100	0.215		*	0.0575
365	CRHR1		AX-13189593	Affx-13923923	17	43715078	A	G	1	100	0	excluded MAF		0.06875
366	CRHR1	rs182784716	AX-97454322	Affx-64167868	17	43716244	T	G	1	100	0	excluded MAF		0	excluded MAF
367	CRHR1		AX-11503925	Affx-13923963	17	43717803	T	C	1	100	0.215		*	0.1075
368	CRHR1		AX-37794721	Affx-36121029	17	43718027	T	C	1	100	0.011	excluded MAF		0	excluded MAF
369	CRHR1	rs393152	AX-11488093	Affx-13923976	17	43719143	A	G	1	98.6	0.214		*	0.4271
370	CRHR1	rs117349125	AX-13189600	Affx-13924001	17	43720558	A	G	1	100	0	excluded MAF		0	excluded MAF
371	CRHR1		AX-32206195	Affx-13924027	17	43723441	A	G	1	99.3	0	excluded MAF		0.03125	excluded MAF
372	CRHR1		AX-92481549	Affx-13924039	17	43723929	A	G	1	91.5	0.215		*	0.05811
373	CRHR1		AX-40185469	Affx-13924066	17	43726536	T	C	1	100	0	excluded MAF		0.05875
374	CRHR1		AX-40185473	Affx-13924069	17	43726659	A	C	0.1444	100	0.268		*	0.3312
375	CRHR1		AX-13189612	Affx-13924074	17	43727009	A	G	1	100	0	excluded MAF		0.1075
376	CRHR1		AX-32206203	Affx-13924089	17	43728264	T	C	1	100	0	excluded MAF		0.0375	excluded MAF
377	CRHR1		AX-40185479	Affx-13924092	17	43728376	A	G	0.2211	98.6	0.264		*	0.33
378	CRHR1		AX-40185485	Affx-13924134	17	43731873	T	C	0.6496	99.3	0.053	excluded MAF		0.1588
379	CRHR1		AX-40185489	Affx-13924136	17	43732249	A	G	1	100	0	excluded MAF		0.2324
380	CRHR1	rs118022951	AX-32206221	Affx-13924173	17	43734924	A	G	1	100	0	excluded MAF		0	excluded MAF
381	CRHR1		AX-40185499	Affx-13924174	17	43735105	T	C	1	96.5	0.007	excluded MAF		0.219
382	CRHR1		AX-40185501	Affx-13924175	17	43735258	T	G	0.7211	100	0.056	excluded MAF		0.09023
383	CRHR1	rs7216519	AX-40185503	Affx-13924179	17	43735473	C	G	1	100	0	excluded MAF		0.05416
384	CRHR1		AX-13189628	Affx-13924182	17	43735601	T	C	1	100	0	excluded MAF		0.1662
385	CRHR1		AX-32206229	Affx-13924213	17	43737566	T	G	1	100	0.004	excluded MAF		0.05375
386	CRHR1		AX-32206235	Affx-13924220	17	43737836	A	C	1	100	0	excluded MAF		0.0375	excluded MAF
387	CRHR1		AX-13189632	Affx-13924238	17	43739194	A	G	0.5412	99.3	0.465			0.1312
388	CRHR1		AX-12624893	Affx-13924251	17	43739699	T	G	1	100	0	excluded MAF		0.3634
389	CRHR1	rs115148529	AX-13189635	Affx-13924283	17	43741402	T	C	1	100	0	excluded MAF		0.2338
390	CRHR1		AX-13189637	Affx-13924293	17	43741991	T	C	1	100	0	excluded MAF		0.00125	excluded MAF
391	CRHR1		AX-13189638	Affx-13924295	17	43742333	A	G	1	100	0	excluded MAF		0.1025
392	CRHR1		AX-11279729	Affx-13924306	17	43743079	T	C	1	100	0.134			0.05625
393	CRHR1		AX-92656805	Affx-13924316	17	43744203	T	C	0.7232	97.9	0.151			0.03643	excluded MAF
394	CRHR1	rs1635298	AX-13189641	Affx-13924317	17	43744344	A	T	0.7341	100	0.25			0.3822
395	CRHR1		AX-11315867	Affx-13924322	17	43744751	A	G	1	100	0.039	excluded MAF		0.1775
396	CRHR1		AX-40185563	Affx-13924398	17	43749970	A	C	1	100	0.039	excluded MAF		0.1629
397	CRHR1	rs139351111	AX-96727827	Affx-64168114	17	43751129	C	G	1	8.5		excluded % geno			excluded % geno
398	CRHR1	rs150040303	AX-96732633	Affx-64168115	17	43751200	A	G	1	91.5	0	excluded MAF		0	excluded MAF
399	CRHR1		AX-97482817	Affx-64168121	17	43751450	A	G	1	100	0	excluded MAF		0	excluded MAF
400	CRHR1		AX-40185571	Affx-13924447	17	43751913	A	G	0.958	98.6	0.261			0.4083
401	CRHR1		AX-40185581	Affx-13924518	17	43755857	A	C	0.5841	100	0.257			0.3656
402	CRHR1		AX-40185589	Affx-13924537	17	43756969	A	G	0.8214	100	0.254		*	0.4598
403	CRHR1		AX-32206323	Affx-13924541	17	43757161	T	C	1	99.3	0.213		*	0.05125		*
404	CRHR1		AX-32206327	Affx-13924545	17	43757579	A	C	0.5677	100	0.092			0.025	excluded MAF
405	CRHR1	rs111657133	AX-96984310	Affx-13924597	17	43758820	A	G	1	100	0	excluded MAF		0.01523	excluded MAF
406	CRHR1		AX-13189667	Affx-13924607	17	43759730	A	G	1	100	0.039	excluded MAF		0.1462
407	CRHR1		AX-32206343	Affx-13924629	17	43760685	T	C	0.8649	100	0.222			0.05416
408	CRHR1		AX-40185617	Affx-13924674	17	43763202	A	G	0.7676	98.6	0.211		*	0.05138		*
409	CRHR1		AX-11279728	Affx-13924680	17	43763840	T	C	0.3768	100	0.169			0.1125
410	CRHR1		AX-13189678	Affx-13924687	17	43764378	A	G	1	100	0.218		*	0.0525		*
411	CRHR1		AX-40185629	Affx-13924720	17	43765881	T	C	0.6253	98.6	0.261			0.4597
412	CRHR1	rs7215239	AX-40185637	Affx-13924744	17	43767773	T	C	0.8214	100	0.254		*	0.4286
413	CRHR1		AX-32206389	Affx-13924756	17	43768347	T	C	0.9829	99.3	0.216			0.05151		*
414	CRHR1	rs112782432	AX-13189682	Affx-13924757	17	43768351	T	C	1	100	0.039	excluded MAF		0.09375
415	CRHR1		AX-32206393	Affx-13924763	17	43768534	A	G	1	100	0.13			0.01378	excluded MAF
416	CRHR1		AX-13189685	Affx-13924773	17	43769095	A	G	1	100	0.039	excluded MAF		0.06658
417	CRHR1		AX-92740846	Affx-13924843	17	43774416	A	G	1	91.5	0	excluded MAF		0	excluded MAF
418	CRHR1		AX-40185673	Affx-13924913	17	43776858	A	G	1	100	0	excluded MAF		0.2256
419	CRHR1		AX-13189706	Affx-13924918	17	43777313	A	G	0.626	100	0.43			0.386
420	CRHR1	rs17688916	AX-40185679	Affx-13924938	17	43778680	A	T	1	99.3	0.199			0.04875	excluded MAF
421	CRHR1		AX-13189714	Affx-13924940	17	43778768	T	C	0.8486	100	0.394			0.3354
422	CRHR1		AX-96794948	Affx-13924950	17	43779962	T	G	0.6944	99.3	0.195			0.1313
423	CRHR1		AX-13189716	Affx-13924955	17	43780479	T	C	1	100	0.021	excluded MAF		0.06391
424	CRHR1	rs116569270	AX-13189718	Affx-13924966	17	43781589	T	C	1	100	0	excluded MAF		0.03634	excluded MAF
425	CRHR1		AX-40185695	Affx-13924970	17	43781747	T	C	1	100	0.426			0.4048
426	CRHR1		AX-40185699	Affx-13924975	17	43782210	T	G	1	99.3	0	excluded MAF		0.213
427	CRHR1		AX-13189721	Affx-13924988	17	43783175	T	C	0.6496	99.3	0.053			0.01754	excluded MAF
428	CRHR1		AX-13189722	Affx-13924990	17	43783245	T	G	1	99.3	0.106			0.12
429	CRHR1		AX-13189723	Affx-13924991	17	43783340	T	C	1	97.9	0.453			0.2128
430	CRHR1		AX-11568742	Affx-13924993	17	43783370	T	C	0.0184	98.6	0.086			0.4472
431	CRHR1		AX-13189726	Affx-13925001	17	43783760	T	C	0.8775	100	0.155			0.1338
432	CRHR1		AX-11709837	Affx-13925007	17	43784228	T	C	0.1308	100	0.331			0.4799
433	CRHR1		AX-92467542	Affx-75694202	17	43784364	-	G	0.0582	100	0.461			0.2123
434	CRHR1		AX-11279046	Affx-13925019	17	43784777	A	G	0.4879	100	0.162			0.3775
435	CRHR1		AX-13189729	Affx-13925023	17	43785096	A	G	1	100	0.215		*	0.05125
436	CRHR1		AX-32206463	Affx-13925029	17	43785349	T	C	1	100	0.208			0.1216
437	CRHR1		AX-40185709	Affx-13925046	17	43786236	T	C	1	100	0	excluded MAF		0.2563
438	CRHR1		AX-37794751	Affx-36121070	17	43786683	A	G	0.0106	96.5	0.058			0.01128	excluded MAF
439	CRHR1		AX-92723776	Affx-13925061	17	43787353	A	C	0.0152	93.7	0.455			0.2874
440	CRHR1		AX-32206483	Affx-13925072	17	43788379	A	G	1	100	0	excluded MAF		0.2626
441	CRHR1		AX-92381638	Affx-13925079	17	43788796	T	C	0.6481	95.8	0.18			0.1218
442	CRHR1		AX-13189739	Affx-13925082	17	43789187	A	G	1	100	0	excluded MAF		0.05542
443	CRHR1		AX-96901476	Affx-77899063	17	43789389	-	GATCTCA	0.3922	97.2	0.17			0.4429
444	CRHR1		AX-32206495	Affx-13925098	17	43789698	A	G	1	100	0.215		*	0.05151		*
445	CRHR1	rs113100008	AX-32206497	Affx-13925099	17	43789710	C	G	0.9638	98.6	0.071			0.0175	excluded MAF
446	CRHR1		AX-32206505	Affx-13925108	17	43790056	A	G	0.4302	100	0.165			0.1015
447	CRHR1		AX-40185719	Affx-13925141	17	43791503	A	G	1	100	0	excluded MAF		0.2872
448	CRHR1		AX-11140628	Affx-13925170	17	43793427	A	C	1	100	0.095			0.1212
449	CRHR1		AX-11165700	Affx-13925206	17	43795433	T	C	0.0642	99.3	0.454			0.2324
450	CRHR1		AX-32206541	Affx-13925222	17	43796179	T	C	1	100	0.056	excluded MAF		0.1425
451	CRHR1		AX-11708923	Affx-13925241	17	43797414	A	G	1	100	0.063	excluded MAF		0.1048
452	CRHR1	rs117615688	AX-13189757	Affx-13925251	17	43798308	A	G	1	100	0.06			0.015	excluded MAF
453	CRHR1		AX-92435567	Affx-13925279	17	43798787	T	G	0.757	97.2	0.268		*	0.2399
454	CRHR1		AX-40185731	Affx-13925331	17	43801562	A	G	1	100	0	excluded MAF		0.26
455	CRHR1		AX-11615200	Affx-13925340	17	43802506	A	G	0.1736	99.3	0.277			0.2594
456	CRHR1		AX-11256002	Affx-13925346	17	43803189	A	C	0.9585	99.3	0.273		*	0.2325
457	CRHR1		AX-40185739	Affx-13925362	17	43804718	T	C	1	100	0	excluded MAF		0.3762
458	CRHR1		AX-92753673	Affx-79114592	17	43804773	-	CC	0.6905	8.5		excluded % geno			excluded % geno
459	CRHR1	rs9910555	AX-13189773	Affx-13925368	17	43805085	A	T	1	100	0	excluded MAF		0.05625
460	CRHR1		AX-32206563	Affx-13925369	17	43805168	T	C	1	100	0	excluded MAF		0.065
461	CRHR1	rs9303521	AX-13189774	Affx-13925378	17	43805194	T	G	1	100	0.423			0.2393
462	CRHR1		AX-32206565	Affx-13925382	17	43805398	A	G	1	100	0.099			0.02875	excluded MAF
463	CRHR1	rs115490750	AX-13189780	Affx-13925440	17	43808898	A	G	1	100	0	excluded MAF		0.045	excluded MAF
464	CRHR1		AX-13189786	Affx-13925472	17	43810896	T	C	0.7053	99.3	0.213			0.08
465	CRHR1		AX-40185765	Affx-13925478	17	43811260	A	G	0.6401	100	0.489		*	0.2663
466	CRHR1		AX-40185769	Affx-13925492	17	43812218	T	C	0.4841	99.3	0.206			0.07769
467	CRHR1		AX-12449468	Affx-13925502	17	43812897	T	C	0.1526	100	0.426			0.3609
468	CRHR1		AX-11663561	Affx-13925506	17	43813186	A	G	0.1526	100	0.426			0.2912
469	CRHR1		AX-32206647	Affx-13925627	17	43820669	T	G	0.1022	100	0.423			0.3501
470	CRHR1		AX-40185791	Affx-13925632	17	43820857	A	G	1	99.3	0	excluded MAF		0.0575
471	CRHR1		AX-11357926	Affx-13925633	17	43820893	T	G	0.0973	99.3	0.199		*	0.2188
472	CRHR1		AX-13189806	Affx-13925638	17	43821478	A	G	0.1013	100	0.197		*	0.08417
473	CRHR1		AX-50216346	Affx-13925653	17	43822772	T	C	1	97.2	0.214		*	0.1637
474	CRHR1		AX-40185795	Affx-13925657	17	43823084	A	G	1	100	0	excluded MAF		0.2805
475	CRHR1		AX-32206665	Affx-13925660	17	43823229	T	C	1	99.3	0.216		*	0.08247
476	CRHR1		AX-32206667	Affx-13925667	17	43823585	A	G	1	8.5		excluded % geno			excluded % geno
477	CRHR1		AX-32206669	Affx-13925670	17	43823880	T	C	1	99.3	0.213		*	0.07895		*
478	CRHR1		AX-92487943	Affx-64168589	17	43824348	T	C	1	100	0	excluded MAF		0	excluded MAF
479	CRHR1		AX-13189811	Affx-13925708	17	43826318	T	C	1	100	0	excluded MAF		0	excluded MAF
480	CRHR1		AX-40185807	Affx-13925715	17	43826666	T	C	0.5403	100	0.327			0.1328
481	CRHR1		AX-40185809	Affx-13925720	17	43827093	T	C	1	100	0	excluded MAF		0.05375
482	CRHR1		AX-40185811	Affx-13925723	17	43827209	A	G	1	97.9	0.209		*	0.08166
483	CRHR1		AX-40185813	Affx-13925724	17	43827244	T	C	1	100	0.215		*	0.07895		*
484	CRHR1		AX-40185819	Affx-13925734	17	43827534	A	G	0.5677	100	0.092			0.0125	excluded MAF
485	CRHR1		AX-32206699	Affx-13925741	17	43828749	T	C	0.4352	100	0.257			0.05375
486	CRHR1		AX-32206701	Affx-13925742	17	43828764	A	G	1	100	0.187			0.07375
487	CRHR1		AX-97441036	Affx-13925745	17	43828938	T	C	1	91.5	0.038	excluded MAF		0.01078	excluded MAF
488	CRHR1		AX-32206705	Affx-13925748	17	43829404	T	C	0.695	97.9	0.486		*	0.2283
489	CRHR1		AX-96870064	Affx-13925780	17	43831566	A	G	1	100	0	excluded MAF		0.003769	excluded MAF
490	CRHR1		AX-32206733	Affx-13925786	17	43832139	T	C	0.984	98.6	0.275			0.2437
491	CRHR1	rs4264434	AX-92395301	Affx-13925819	17	43834351	A	T	1	100	0.282		*	0.4619
492	CRHR1	rs115157874	AX-32206773	Affx-13925860	17	43835281	T	C	1	98.6	0.064			0.0775
493	CRHR1		AX-32206779	Affx-13925883	17	43836953	A	C	0.3194	99.3	0.174			0.03904	excluded MAF
494	CRHR1		AX-32206789	Affx-13925894	17	43837594	T	G	1	98.6	0.279		*	0.2412
495	CRHR1		AX-32206791	Affx-13925897	17	43837777	A	G	0.8652	99.3	0.294			0.4875
496	CRHR1		AX-13189821	Affx-13925940	17	43839415	A	G	1	100	0.063	excluded MAF		0.0475	excluded MAF
497	CRHR1		AX-32206805	Affx-13925948	17	43839601	A	G	1	100	0	excluded MAF		0.3446
498	CRHR1		AX-32206807	Affx-13925950	17	43839775	A	G	1	100	0	excluded MAF		0.2932
499	CRHR1		AX-40185859	Affx-13925958	17	43840016	A	G	1	100	0.215		*	0.05138		*
500	CRHR1	rs55818489	AX-92408156	Affx-13925975	17	43841308	C	G	0.3236	100	0.359			0.2762
501	CRHR1		AX-11449607	Affx-13926000	17	43842428	T	C	1	100	0.063	excluded MAF		0.08
502	CRHR1		AX-13189827	Affx-13926002	17	43842473	A	G	0.0451	97.9	0.46			0.2018
503	CRHR1	rs114572152	AX-37794769	Affx-36121117	17	43843138	C	G	1	100	0	excluded MAF		0.06927
504	CRHR1		AX-13189828	Affx-13926008	17	43843841	A	G	1	99.3	0	excluded MAF		0.1278
505	CRHR1		AX-85014672	Affx-13926034	17	43845480	T	C	1	100	0.271			0.45
506	CRHR1	rs115022655	AX-13189838	Affx-13926036	17	43845540	A	G	1	100	0	excluded MAF		0.1269
507	CRHR1		AX-32206845	Affx-13926039	17	43845746	A	C	1	100	0.127			0.1805
508	CRHR1		AX-32206849	Affx-13926043	17	43846129	A	G	1	100	0.06			0.0075	excluded MAF
509	CRHR1		AX-40185867	Affx-13926050	17	43846726	A	G	0.874	100	0.063			0.4175
510	CRHR1		AX-96952393	Affx-76462496	17	43847533	-	C	1	99.3	0.057			0.3892
511	CRHR1	rs7225082	AX-40185871	Affx-13926092	17	43848495	T	G	0.0095	100	0.327			0.399
512	CRHR1	rs35909029	AX-32206877	Affx-13926160	17	43851498	T	C	0.0949	100	0.44			0.425
513	CRHR1	rs114796165	AX-96853551	Affx-13926163	17	43851927	A	G	1	100	0.004	excluded MAF		0.1209
514	CRHR1		AX-92385007	Affx-13926171	17	43852487	T	C	0.0316	100	0.496			0.3304
515	CRHR1		AX-13189849	Affx-13926179	17	43852694	T	C	1	100	0	excluded MAF		0.065
516	CRHR1		AX-11233522	Affx-13926207	17	43854015	T	C	1	100	0.13		*	0.1362
517	CRHR1	rs115407174	AX-32206903	Affx-13926213	17	43854235	A	G	1	100	0.004	excluded MAF		0.05385
518	CRHR1	rs34186148	AX-32206909	Affx-13926220	17	43854655	C	G	0.9174	100	0.345			0.2292
519	CRHR1		AX-50216336	Affx-13926226	17	43855156	T	G	0.0066	98.6	0.475			0.4822
520	CRHR1	rs145804919	AX-97372272	Affx-64168825	17	43855367	A	G	1	8.5		excluded % geno			excluded % geno
521	CRHR1		AX-32206917	Affx-13926256	17	43856322	T	C	0.5062	95.8	0.136			0.07089
522	CRHR1		AX-32206919	Affx-13926259	17	43856426	T	C	1	100	0	excluded MAF		0.2075
523	CRHR1	rs11869294	AX-32206929	Affx-13926270	17	43857223	C	G	1	100	0.035	excluded MAF		0.0025	excluded MAF
524	CRHR1		AX-97457225	Affx-13926289	17	43857904	A	G	1	97.9	0.004	excluded MAF		0.1447
525	CRHR1		AX-32206939	Affx-13926307	17	43858705	A	C	1	99.3	0.131		*	0.1629
526	CRHR1		AX-32206943	Affx-13926315	17	43859106	A	C	0.0303	98.6	0.493			0.3278
527	CRHR1	rs12942300	AX-32206945	Affx-13926317	17	43859405	A	T	0.2905	99.3	0.149			0.05779
528	CRHR1		AX-32206951	Affx-13926329	17	43861117	T	C	1	98.6	0.211		*	0.05316		*
529	CRHR1		AX-32206965	Affx-13926384	17	43865871	A	G	0.908	100	0.141			0.1625
530	CRHR1	rs9900679	AX-40185899	Affx-13926403	17	43868158	C	G	1	100	0	excluded MAF		0.07625
531	CRHR1		AX-40185903	Affx-13926450	17	43870142	T	C	0.3275	99.3	0.457			0.3111
532	CRHR1		AX-11708768	Affx-13926457	17	43870691	A	G	1	99.3	0.096			0.3028
533	CRHR1		AX-92475232	Affx-13926463	17	43871147	A	G	1	91.5	0.423			0.2385
534	CRHR1		AX-32206987	Affx-13926487	17	43873284	T	C	1	100	0.102			0.05138
535	CRHR1	rs4458044	AX-40185911	Affx-13926491	17	43873727	C	G	1	100	0.25			0.045	excluded MAF
536	CRHR1	rs115955217	AX-32206993	Affx-13926497	17	43874200	A	G	1	100	0.004	excluded MAF		0.07625
537	CRHR1		AX-32206995	Affx-13926498	17	43874619	T	C	1	100	0.07		*	0.3938
538	CRHR1		AX-32207005	Affx-13926525	17	43876111	A	G	1	97.2	0.072		*	0.3467		*
539	CRHR1		AX-40185919	Affx-13926535	17	43876479	T	C	0.9606	98.6	0.068		*	0.3467		*
540	CRHR1	rs114496551	AX-32207007	Affx-13926536	17	43876543	T	C	1	99.3	0	excluded MAF		0.06375
541	CRHR1		AX-40185923	Affx-13926539	17	43877020	T	C	0.9554	99.3	0.067		*	0.3462		*
542	CRHR1		AX-11291674	Affx-13926577	17	43879911	A	C	1	100	0.07		*	0.3012
543	CRHR1	rs73309333	AX-32207023	Affx-13926578	17	43880004	A	C	1	99.3	0	excluded MAF		0.04177	excluded MAF
544	CRHR1		AX-40185927	Affx-13926579	17	43880047	A	G	0.4638	99.3	0.482			0.3092
545	CRHR1	rs2664008	AX-40185933	Affx-13926624	17	43883103	A	G	0.4921	100	0.113			0.01875	excluded MAF
546	CRHR1		AX-40185935	Affx-13926629	17	43883487	A	G	1	100	0.004	excluded MAF		0.08
547	CRHR1	rs12936511	AX-32207035	Affx-13926640	17	43884402	T	C	1	99.3	0.057	excluded MAF		0.0125	excluded MAF
548	CRHR1		AX-40185939	Affx-13926650	17	43885367	T	G	0.3419	99.3	0.465			0.2862
549	CRHR1	rs58312053	AX-32207051	Affx-13926693	17	43890396	T	C	1	100	0	excluded MAF		0.0557
550	CRHR1	rs115646658	AX-32207053	Affx-13926697	17	43890565	T	C	1	100	0	excluded MAF		0.02638	excluded MAF
551	CRHR1	rs116499445	AX-32207059	Affx-13926707	17	43891456	T	G	1	99.3	0	excluded MAF		0.06675
552	CRHR1		AX-42811493	Affx-35293662	17	43891633	T	C	0.5677	100	0.092			0.2512
553	CRHR1	rs171442	AX-32207063	Affx-13926710	17	43891906	A	G	1	100	0.032			0.2155
554	CRHR1		AX-11391626	Affx-13926718	17	43892520	A	C	0.3569	99.3	0.277			0.3925
555	CRHR1		AX-32207071	Affx-13926721	17	43892600	A	G	0.7614	100	0.486			0.3413
556	CRHR1	rs117646503	AX-32207077	Affx-13926733	17	43893260	T	C	1	100	0.215		*	0.0525		*
557	CRHR1		AX-40185949	Affx-13926735	17	43893345	A	G	1	100	0.035			0.196
558	CRHR1		AX-40185953	Affx-13926737	17	43893487	A	G	0.8956	100	0.489			0.3668
559	CRHR1		AX-92733279	Affx-78274845	17	43893773	-	GCCTG	0.7221	100	0.211		*	0.08
560	CRHR1	rs16940655	AX-40185957	Affx-13926755	17	43893886	T	C	1	100	0.007	excluded MAF		0.005025	excluded MAF
561	CRHR1	rs81189	AX-40185961	Affx-13926771	17	43894798	C	G	0.7006	97.9	0.493			0.335
562	CRHR1	rs242939	AX-11391625	Affx-13926780	17	43895579	T	C	1	100	0.032			0.31
563	CRHR1	rs242938	AX-32207113	Affx-13926790	17	43895936	A	G	1	97.2	0.04			0.1654
564	CRHR1	rs112412690	AX-32207141	Affx-13926826	17	43898304	T	C	1	100	0	excluded MAF		0.06962
565	CRHR1	rs116037753	AX-32207143	Affx-13926827	17	43898316	T	C	1	99.3	0.004	excluded MAF		0.04875	excluded MAF
566	CRHR1		AX-32207145	Affx-13926832	17	43898368	A	G	0.6258	99.3	0.397			0.4192
567	CRHR1	rs242936	AX-96087969	Affx-13926841	17	43899209	A	G	1	100	0.063			0.1325
568	CRHR1	rs62057144	AX-32207173	Affx-13926877	17	43901558	A	G	1	100	0.215		*	0.0525		*
569	CRHR1	rs80067508	AX-32207175	Affx-13926879	17	43901665	T	C	1	99.3	0.067			0.01508	excluded MAF
570	CRHR1	rs4327090	AX-32207185	Affx-13926890	17	43902541	A	G	0.8666	100	0.187			0.04	excluded MAF
571	CRHR1	rs71375321	AX-32207193	Affx-13926898	17	43902915	A	G	1	100	0.053	excluded MAF		0.01378	excluded MAF
572	CRHR1	rs116443884	AX-32207209	Affx-13926916	17	43903994	A	G	1	100	0	excluded MAF		0.07875
573	CRHR1		AX-96751323	Affx-13926936	17	43905795	A	G	1	100	0.102			0.04762	excluded MAF
574	CRHR1		AX-86641777	Affx-80257049	17	43907818	C	G	1	100	0	excluded MAF		0	excluded MAF
575	CRHR1	rs16940665	AX-40185991	Affx-13926958	17	43907896	T	C	1	99.3	0.22			0.05443
576	CRHR1		AX-32207233	Affx-13926961	17	43908151	T	C	1	100	0.215		*	0.0533		*
577	CRHR1	rs17689948	AX-32207261	Affx-13927012	17	43910402	C	G	0.5049	100	0.085			0.05875
578	CRHR1		AX-92763499	Affx-13927013	17	43910455	A	G	0.5776	98.6	0.414			0.446
579	CRHR1		AX-32207265	Affx-13927018	17	43910968	A	G	1	100	0	excluded MAF		0.01003	excluded MAF
580	CRHR1		AX-92557168	Affx-13927030	17	43911443	T	C	1	8.5		excluded % geno			excluded % geno
581	CRHR1		AX-92683198	Affx-13927033	17	43911716	T	G	0.2842	99.3	0.482			0.3706
582	CRHR1		AX-32207279	Affx-13927040	17	43912053	A	G	1	100	0	excluded MAF		0.006281	excluded MAF
583	CRHR1		AX-92778133	Affx-13927051	17	43912582	T	C	1	8.5		excluded % geno			excluded % geno
584	CRHR1		AX-92477830	Affx-13927065	17	43913544	T	G	0.638	99.3	0.415			0.4173
585	CRHR1		AX-32207311	Affx-13927096	17	43915497	T	C	0.1599	100	0.292			0.06
586	CRHR1		AX-40186015	Affx-13927106	17	43916356	A	G	1	100	0.215		*	0.0525		*
587	CRHR1		AX-32207321	Affx-13927116	17	43917136	A	G	0.3814	100	0.412			0.3622
588	CRHR1		AX-96753861	Affx-13927124	17	43917892	T	C	1	99.3	0	excluded MAF		0.05875
589	CRHR1		AX-32207339	Affx-13927148	17	43919105	T	C	1	100	0.215		*	0.0525		*
590	AVPR1A	rs12230183	AX-11197097	Affx-8305214	12	63339115	T	G	0.9025	100	0.113			0.04637	excluded MAF
591	AVPR1A	rs1681992	AX-30844021	Affx-8305255	12	63340524	T	C	1	99.3	0.025	excluded MAF		0.3038
592	AVPR1A	rs17098649	AX-30844025	Affx-8305268	12	63341318	T	C	1	100	0.021	excluded MAF		0.2274
593	AVPR1A	rs772538	AX-11641352	Affx-8305504	12	63352453	A	G	1	98.6	0.064			0.2762
594	AVPR1A	rs78951105	AX-37594419	Affx-35753201	12	63378884	T	C	1	100	0.025	excluded MAF		0.04282	excluded MAF
595	AVPR1A	rs869518	AX-17017887	Affx-8306526	12	63412321	T	C	0.0494	100	0.419			0.2425
596	AVPR1A	rs2884542	AX-17017888	Affx-8306534	12	63413273	A	C	1	100	0.109			0.03015	excluded MAF
597	AVPR1A	rs17098779	AX-96978416	Affx-8306633	12	63419237	T	C	0.4921	100	0.113			0.06625
598	AVPR1A	rs11174754	AX-11148806	Affx-8306815	12	63432573	T	C	0.2288	100	0.141			0.1238
599	AVPR1A	rs10877945	AX-17017968	Affx-8306976	12	63445962	A	G	0.0975	100	0.401			0.2218
600	AVPR1A	rs7314086	AX-11620687	Affx-8307098	12	63455928	T	C	0.7067	99.3	0.383			0.4736
601	AVPR1A	rs79292098	AX-30844423	Affx-8307109	12	63456443	T	G	0.8288	100	0.077			0.03046	excluded MAF
602	AVPR1A	rs1495016	AX-39477229	Affx-8307300	12	63469825	A	C	0.6839	99.3	0.323			0.2281
603	AVPR1A	rs17688940	AX-11335218	Affx-8307424	12	63479010	A	G	1	99.3	0.06			0.035	excluded MAF
604	AVPR1A	rs4587779	AX-17018079	Affx-8307512	12	63481914	T	G	0.0771	100	0.415			0.3684
605	AVPR1A	rs79448313	AX-17018080	Affx-8307514	12	63481945	A	G	1	99.3	0	excluded MAF		0.03125	excluded MAF
606	AVPR1A	rs115030960	AX-17018091	Affx-8307549	12	63484316	T	C	1	100	0	excluded MAF		0.03283	excluded MAF
607	AVPR1A		AX-17018094	Affx-8307566	12	63485687	A	G	0.8269	100	0.254			0.4085
608	AVPR1A	rs79768871	AX-17018159	Affx-8307888	12	63508129	A	G	0.4965	100	0.134			0.04	excluded MAF
609	AVPR1A	rs74714190	AX-96799191	Affx-8307967	12	63511001	A	G	1	98.6	0.004	excluded MAF		0.03535	excluded MAF
610	AVPR1A	rs7304990	AX-11620035	Affx-8308059	12	63517251	T	C	0.8192	100	0.239			0.1638
611	AVPR1A	rs6581471	AX-30844667	Affx-8308065	12	63517467	A	G	0.0464	100	0.296			0.2809
612	AVPR1A	rs73132879	AX-17018182	Affx-8308066	12	63517476	A	G	0.4288	100	0.109			0.01875	excluded MAF
613	AVPR1A	rs58574924	AX-17018186	Affx-8308074	12	63517990	T	C	1	100	0	excluded MAF		0.03258	excluded MAF
614	AVPR1A	rs10747978	AX-11118493	Affx-8308075	12	63518023	T	C	0.0546	100	0.43			0.4123
615	AVPR1A	rs10747979	AX-39477341	Affx-8308077	12	63518144	A	G	1	100	0	excluded MAF		0.05263
616	AVPR1A	rs11174785	AX-11148810	Affx-8308081	12	63518357	C	G	0.4965	100	0.134			0.28
617	AVPR1A	rs10747980	AX-39477343	Affx-8308086	12	63518790	A	G	0.4679	98.6	0.164		*	0.1404
618	AVPR1A	rs10747982	AX-39477351	Affx-8308100	12	63519675	A	C	0.4879	100	0.162			0.1275
619	AVPR1A	rs7303632	AX-12627272	Affx-8308105	12	63520286	T	C	0.4302	100	0.165		*	0.1617
620	AVPR1A	rs4763062	AX-96909577	Affx-8308114	12	63520331	C	G	0.6778	99.3	0.124			0.1
621	AVPR1A	rs11174787	AX-17018189	Affx-8308136	12	63521939	A	T	0.1308	100	0.331			0.1071
622	AVPR1A	rs11174790	AX-17018192	Affx-8308147	12	63522931	T	C	0.548	99.3	0.131		*	0.1394		*
623	AVPR1A	rs73325987	AX-17018194	Affx-8308156	12	63523752	A	G	1	100	0	excluded MAF		0.1303
624	AVPR1A	rs73325991	AX-30844703	Affx-8308157	12	63523778	A	G	0.5563	100	0.13		*	0.142		*
625	AVPR1A	rs115598106	AX-17018195	Affx-8308158	12	63523977	A	G	1	100	0	excluded MAF		0.03625	excluded MAF
626	AVPR1A	rs115757554	AX-30844711	Affx-8308169	12	63524664	T	C	1	8.5		excluded % geno			excluded % geno
627	AVPR1A	rs150692276	AX-96854431	Affx-60481520	12	63525181	C	G	1	91.5	0	excluded MAF		0	excluded MAF
628	AVPR1A	rs1994949	AX-96756192	Affx-8308176	12	63525252	A	C	1	8.5		excluded % geno			excluded % geno
629	AVPR1A	rs11174798	AX-50108830	Affx-8308181	12	63525417	A	G	1	100	0.035	excluded MAF		0.4987
630	AVPR1A	rs11174799	AX-96910603	Affx-8308182	12	63525454	A	G	0.207	100	0.183			0.06625
631	AVPR1A	rs12313271	AX-17018201	Affx-8308184	12	63525638	T	C	1	100	0.011	excluded MAF		0.3925
632	AVPR1A	rs74097643	AX-17018205	Affx-8308199	12	63526728	A	G	1	100	0.018	excluded MAF		0.1935
633	AVPR1A	rs73134775	AX-17018207	Affx-8308201	12	63526930	A	G	1	100	0.07		*	0.0225	excluded MAF
634	AVPR1A	rs7960075	AX-17018208	Affx-8308203	12	63526962	A	C	1	100	0.028	excluded MAF		0.4912
635	AVPR1A	rs4763056	AX-30844719	Affx-8308207	12	63527149	A	G	0.1374	100	0.363			0.1575
636	AVPR1A	rs7960859	AX-30844725	Affx-8308216	12	63527494	T	C	1	98.6	0.014	excluded MAF		0.3214
637	AVPR1A	rs10784337	AX-96762901	Affx-8308223	12	63527713	C	G	0.3996	100	0.19			0.4246
638	AVPR1A	rs7964655	AX-12646058	Affx-8308233	12	63528292	A	G	0.4879	100	0.162		*	0.06375
639	AVPR1A	rs74097644	AX-17018212	Affx-8308236	12	63528630	A	G	1	100	0.018	excluded MAF		0.1562
640	AVPR1A	rs10877965	AX-11128821	Affx-8308239	12	63528709	A	G	0.3888	99.3	0.191			0.4444
641	AVPR1A	rs58515681	AX-96756377	Affx-8308241	12	63528884	A	T	1	97.2	0.014	excluded MAF		0.1608
642	AVPR1A	rs73327816	AX-30844739	Affx-8308258	12	63530173	A	T	1	98.6	0	excluded MAF		0.0947
643	AVPR1A	rs73327818	AX-17018219	Affx-8308262	12	63530370	T	C	1	99.3	0.004	excluded MAF		0.02882	excluded MAF
644	AVPR1A	rs10877966	AX-39477395	Affx-8308271	12	63531020	T	C	1	100	0.018	excluded MAF		0.3028
645	AVPR1A	rs75994003	AX-17018224	Affx-8308279	12	63531627	A	G	1	100	0.018	excluded MAF		0.1015
646	AVPR1A	rs57177493	AX-17018225	Affx-8308280	12	63531695	A	T	1	100	0	excluded MAF		0.1231
647	AVPR1A	rs61353632	AX-30844745	Affx-8308286	12	63531959	T	C	1	99.3	0.011	excluded MAF		0.3291
648	AVPR1A	rs1580704	AX-30844747	Affx-8308289	12	63532291	A	C	0.4879	100	0.162		*	0.0275	excluded MAF
649	AVPR1A	rs112383228	AX-17018229	Affx-8308336	12	63535533	T	C	1	100	0.018	excluded MAF		0.07908
650	AVPR1A	rs7967970	AX-97480387	Affx-8308342	12	63536136	C	G	1	99.3	0	excluded MAF		0.1104
651	AVPR1A	rs74097649	AX-17018230	Affx-8308345	12	63536349	T	C	1	98.6	0.004	excluded MAF		0.04719	excluded MAF
652	AVPR1A	rs117611685	AX-30844769	Affx-8308355	12	63537002	A	G	1	99.3	0	excluded MAF		0	excluded MAF
653	AVPR1A	rs1774	AX-11337838	Affx-8308357	12	63537164	T	C	1	99.3	0	excluded MAF		0.2273
654	AVPR1A	rs11174808	AX-17018233	Affx-8308361	12	63537412	T	G	1	98.6	0	excluded MAF		0.015	excluded MAF
655	AVPR1A	rs10047514	AX-12379626	Affx-8308375	12	63538122	A	C	0.201	99.3	0.358		*	0.1457
656	AVPR1A	rs11829406	AX-30844775	Affx-8308378	12	63538273	A	G	1	98.6	0.029	excluded MAF		0.2757
657	AVPR1A	rs10877967	AX-39477417	Affx-8308379	12	63538275	T	C	1	97.9	0.011	excluded MAF		0.1693
658	AVPR1A	rs10784339	AX-17018238	Affx-8308385	12	63538646	C	G	0.6944	99.3	0.195			0.4637
659	AVPR1A	rs11174810	AX-17018242	Affx-8308410	12	63540295	T	C	1	99.3	0.018	excluded MAF		0.2638
660	AVPR1A	rs11174811	AX-12409530	Affx-8308413	12	63540476	A	C	0.5497	100	0.158			0.08625
661	AVPR1A	rs75197306	AX-17018243	Affx-8308415	12	63540503	A	G	1	100	0	excluded MAF		0.02875	excluded MAF
662	AVPR1A	rs3803107	AX-84822010	Affx-8308417	12	63540834	A	G	0.3278	100	0.173			0.3633
663	AVPR1A	rs61734518	AX-86698076	Affx-80245970	12	63541200	A	C	1	100	0	excluded MAF		0	excluded MAF
664	AVPR1A	rs143654785	AX-83317770	Affx-52155924	12	63541203	C	G	1	100	0	excluded MAF		0	excluded MAF
665	AVPR1A	rs140679994	AX-83515139	Affx-52155926	12	63541427	T	G	1	100	0	excluded MAF		0	excluded MAF
666	AVPR1A	rs74097652	AX-17018247	Affx-8308431	12	63541724	T	C	1	100	0.011	excluded MAF		0.1612
667	AVPR1A	rs34310119	AX-11444767	Affx-8308435	12	63542138	T	C	1	98.6	0.007	excluded MAF		0.003778	excluded MAF
668	AVPR1A	rs73327840	AX-17018250	Affx-8308443	12	63542913	T	C	1	98.6	0.004	excluded MAF		0.03836	excluded MAF
669	AVPR1A	rs113578517	AX-83519270	Affx-52155927	12	63543693	T	G	1	100	0.018	excluded MAF		0.001253	excluded MAF
670	AVPR1A	rs201078943	AX-83101219	Affx-52155928	12	63543772	A	G	1	99.3	0	excluded MAF		0	excluded MAF
671	AVPR1A	rs141209147	AX-83308666	Affx-52155929	12	63543807	C	G	1	99.3	0	excluded MAF		0	excluded MAF
672	AVPR1A		AX-86577164	Affx-80281557	12	63543885	-	C	1	100	0	excluded MAF		0	excluded MAF
673	AVPR1A		AX-90075182	Affx-89012512	12	63544066	-	G	1	100	0	excluded MAF		0	excluded MAF
674	AVPR1A		AX-86659881	Affx-80296605	12	63544136	-	CA	1	100	0	excluded MAF		0	excluded MAF
675	AVPR1A	rs180760072	AX-96874580	Affx-60481674	12	63544219	A	C	1	100	0	excluded MAF		0	excluded MAF
676	AVPR1A	rs146103040	AX-83064444	Affx-52155930	12	63544273	T	C	1	100	0	excluded MAF		0	excluded MAF
677	AVPR1A	rs201500135	AX-83066501	Affx-52155931	12	63544388	A	G	1	100	0	excluded MAF		0	excluded MAF
678	AVPR1A	rs74745181	AX-83063530	Affx-52155932	12	63544544	T	C	1	100	0	excluded MAF		0	excluded MAF
679	AVPR1A		AX-86673467	Affx-80245974	12	63544582	T	G	1	99.3	0	excluded MAF		0	excluded MAF
680	AVPR1A	rs2228154	AX-83162460	Affx-8308478	12	63544601	T	C	1	100	0.004	excluded MAF		0.1396
681	AVPR1A	rs3021529	AX-17018258	Affx-8308491	12	63545680	A	G	0.3407	100	0.144			0.1075
682	AVPR1A	rs74097656	AX-17018261	Affx-8308500	12	63546618	A	G	1	99.3	0	excluded MAF		0.07538
683	AVPR1A	rs10877969	AX-39477433	Affx-8308513	12	63547239	T	C	1	99.3	0.128		*	0.4536
684	AVPR1A	rs3759292	AX-17018263	Affx-8308514	12	63547313	A	G	1	98.6	0.004	excluded MAF		0.008816	excluded MAF
685	AVPR1A	rs1495014	AX-96810665	Affx-8308538	12	63549219	T	G	1	91.5	0	excluded MAF		0	excluded MAF
686	AVPR1A	rs2738250	AX-11408372	Affx-8308542	12	63549593	C	G	1	100	0.07		*	0.02256	excluded MAF
687	AVPR1A	rs184324736	AX-97340359	Affx-60481722	12	63550141	T	C	1	100	0	excluded MAF		0.01508	excluded MAF
688	AVPR1A	rs35010763	AX-30844839	Affx-8308597	12	63552184	T	C	1	100	0.067			0.01375	excluded MAF
689	AVPR1A	rs11836346	AX-17018271	Affx-8308622	12	63553965	A	G	1	100	0.127		*	0.4238
690	AVPR1A	rs56163403	AX-17018273	Affx-8308627	12	63554166	A	G	0.5105	100	0.095			0.08145
691	AVPR1A	rs73327867	AX-17018275	Affx-8308639	12	63554627	T	G	1	100	0.004	excluded MAF		0.03375	excluded MAF
692	AVPR1A	rs200807961	AX-97325511	Affx-76959811	12	63555402	-	CTGTAAACACA	1	8.5		excluded % geno			excluded % geno
693	AVPR1A	rs7307997	AX-17018281	Affx-8308688	12	63557914	A	G	0.2183	100	0.356		*	0.1612
694	AVPR1A	rs10877976	AX-96945439	Affx-8308730	12	63561942	A	G	1	100	0	excluded MAF		0	excluded MAF
695	CRH	rs149972470	AX-83437463	Affx-52344095	8	67089076	-	T	1	99.3	0	excluded MAF		0.02897	excluded MAF
696	CRH	rs73693934	AX-36709243	Affx-32490753	8	67090310	A	C	1	99.3	0.004	excluded MAF		0.0698
697	CRH	rs28364014	AX-36709245	Affx-32490755	8	67090330	C	G	1	100	0.004	excluded MAF		0.1472
698	CRH	rs3176921	AX-16022410	Affx-32490770	8	67091379	A	G	0.2664	100	0.099			0.4162
699	CRH	rs6472257	AX-16022413	Affx-32490778	8	67092180	T	C	0.1827	100	0.092			0.3571
700	CRH	rs73251687	AX-16022415	Affx-32490784	8	67092806	T	G	1	98.6	0	excluded MAF		0.08396
701	CRH	rs7839698	AX-16022418	Affx-32490806	8	67094204	T	G	1	100	0.035	excluded MAF		0.1638		*
702	CRH	rs10098823	AX-42453177	Affx-32490818	8	67095627	A	C	0.874	100	0.063			0.4171
703	CRH	rs55691225	AX-16022422	Affx-32490833	8	67096134	T	C	0.874	100	0.063	excluded MAF		0.1907
704	CRH	rs141107173	AX-97337062	Affx-79158928	8	67096477	-	TGA	1	8.5		excluded % geno			excluded % geno
705	CRH	rs78269391	AX-16022428	Affx-32490849	8	67097184	T	C	1	100	0.035	excluded MAF		0.04875	excluded MAF
706	CRH	rs73236725	AX-16022429	Affx-32490851	8	67097422	T	C	1	100	0.035	excluded MAF		0.1638		*
707	CRH	rs57754344	AX-16022433	Affx-32490863	8	67098008	T	C	1	100	0.007	excluded MAF		0.2068
708	CRH	rs16932615	AX-42453183	Affx-32490874	8	67098977	T	C	1	100	0.035	excluded MAF		0.1353
709	CRH	rs10090644	AX-36709281	Affx-32490880	8	67099204	A	G	1	100	0.004	excluded MAF		0.03008	excluded MAF
710	CRH	rs78660649	AX-16022440	Affx-32490894	8	67100535	A	C	1	98.6	0.05	excluded MAF		0.113
711	CRH	rs75631689	AX-36709293	Affx-32490905	8	67101240	T	C	1.5114e-41	99.3		excluded HWE			excluded HWE
712	CRH	rs4419797	AX-11504920	Affx-32490907	8	67101269	T	C	0.4779	99.3	0.163			0.3455
713	CRH	rs1111557	AX-36709297	Affx-32490926	8	67103952	A	G	1	100	0.004	excluded MAF		0.005	excluded MAF
714	CRHBP		AX-86565799	Affx-80273753	5	76249491	-	TGGGGAG	1	100	0	excluded MAF		0	excluded MAF
715	CRHBP	rs200529625	AX-82937235	Affx-36955261	5	76249497	C	G	1	100	0	excluded MAF		0	excluded MAF
716	CRHBP	rs80240191	AX-83435257	Affx-52264527	5	76249514	T	C	1	99.3	0	excluded MAF		0.001253	excluded MAF
717	CRHBP	rs115716724	AX-38221517	Affx-36955263	5	76249898	A	G	1	98.6	0	excluded MAF		0.007519	excluded MAF
718	CRHBP	rs79810800	AX-83647944	Affx-52264528	5	76249908	T	C	1	100	0	excluded MAF		0	excluded MAF
719	CRHBP		AX-41769419	Affx-26981942	5	76249942	A	G	1	100	0	excluded MAF		0.1053
720	CRHBP	rs10635035	AX-96887142	Affx-77519470	5	76250334	-	TG	0.4953	100	0.38			0.3985
721	CRHBP	rs7721799	AX-11641127	Affx-26981950	5	76250378	A	G	1	100	0.06			0.0325	excluded MAF
722	CRHBP	rs11741842	AX-35410731	Affx-26981951	5	76250397	T	C	0.4885	97.2	0.098			0.02267	excluded MAF
723	CRHBP	rs3811939	AX-35410733	Affx-26981954	5	76250587	A	G	0.9728	100	0.285			0.3093
724	CRHBP	rs77547936	AX-38221519	Affx-36955265	5	76250661	A	G	1	100	0	excluded MAF		0.1112
725	CRHBP	rs32897	AX-95820358	Affx-26981961	5	76250972	T	C	0.4207	99.3	0.167			0.3045
726	CRHBP	rs76905582	AX-15115028	Affx-26981972	5	76251727	C	G	1	100	0	excluded MAF		0.08875
727	CRHBP	rs78886525	AX-95824049	Affx-26981976	5	76252031	A	G	1	100	0	excluded MAF		0.1103
728	CRHBP	rs75342827	AX-15115032	Affx-26981986	5	76252686	T	C	0.6438	100	0.092			0.03509	excluded MAF
729	CRHBP	rs7701813	AX-96844104	Affx-26981992	5	76253764	A	C	1	8.5		excluded % geno			excluded % geno
730	CRHBP	rs6453267	AX-41769425	Affx-26982007	5	76255756	A	G	1	100	0	excluded MAF		0.2256
731	CRHBP	rs6453268	AX-35410743	Affx-26982009	5	76256162	C	G	1	100	0	excluded MAF		0.1058
732	CRHBP	rs73123941	AX-15115037	Affx-26982020	5	76257163	A	G	1	99.3	0	excluded MAF		0.05063
733	CRHBP	rs7718461	AX-41769427	Affx-26982030	5	76258048	A	G	0.912	100	0.444			0.2525
734	CRHBP	rs41272248	AX-35410749	Affx-26982049	5	76259011	A	G	0.723	95.8	0.176			0.09318
735	CRHBP	rs7728378	AX-15115041	Affx-26982054	5	76259350	T	C	0.7935	100	0.447			0.2243
736	CRHBP	rs57038272	AX-15115042	Affx-26982058	5	76259816	T	C	0.8649	100	0.222			0.1938
737	CRHBP	rs190743994	AX-15115043	Affx-26982061	5	76260121	T	G	1	100	0	excluded MAF		0.05542
738	CRHBP	rs115290614	AX-15115047	Affx-26982076	5	76261399	A	G	1	100	0	excluded MAF		0.06266
739	CRHBP	rs55797116	AX-35410755	Affx-26982087	5	76263402	A	G	0.5495	100	0.236		*	0.1608
740	CRHBP	rs10062367	AX-11090330	Affx-26982103	5	76264354	A	G	0.9829	99.3	0.216			0.3526
741	CRHBP	rs200473063	AX-97296040	Affx-77954562	5	76264856	-	AT	1	8.5		excluded % geno			excluded % geno
742	CRHBP	rs2174444	AX-11372506	Affx-26982124	5	76265522	T	C	0.6665	99.3	0.394			0.4499
743	CRHBP	rs964735	AX-15115057	Affx-26982142	5	76266379	T	C	0.5495	100	0.236		*	0.2932
744	CRHBP	rs10514082	AX-15115058	Affx-26982143	5	76266447	A	G	1	100	0.158		*	0.06875
745	CRHBP	rs72763263	AX-35410769	Affx-26982167	5	76269250	A	T	1	100	0.158		*	0.3548
746	CRHBP	rs79663377	AX-15115065	Affx-26982168	5	76269398	T	C	1	100	0	excluded MAF		0.1341
747	CRHBP	rs78089550	AX-35410771	Affx-26982196	5	76270361	T	C	1	100	0	excluded MAF		0.0625
748	CRHBP	rs79068218	AX-35410777	Affx-26982201	5	76270796	A	G	1	100	0	excluded MAF		0.01008	excluded MAF
749	CRHBP	rs10474485	AX-11108616	Affx-26982203	5	76270853	A	C	0.5495	100	0.236		*	0.4038
750	CRHBP	rs76449482	AX-15115068	Affx-26982204	5	76271011	A	C	1	100	0	excluded MAF		0.08625
751	CRHBP	rs10040968	AX-97299153	Affx-26982225	5	76271844	T	G	0.7491	95.8	0.232		*	0.3526
752	CRHBP	rs7727251	AX-35410785	Affx-26982231	5	76272060	A	G	0.7935	100	0.447			0.2607
753	CRHBP	rs111436042	AX-15115070	Affx-26982233	5	76272150	T	G	1	100	0	excluded MAF		0.07053
754	CRHBP	rs114309856	AX-35410787	Affx-26982238	5	76272879	A	G	1	100	0	excluded MAF		0.06391
755	CRHBP	rs72763266	AX-97285732	Affx-26982240	5	76273100	T	G	1	100	0.046	excluded MAF		0.217
756	CRHBP	rs247742	AX-97312646	Affx-26982262	5	76274891	C	G	0.9964	99.3	0.401		*	0.1995
757	CRHBP	rs72763268	AX-35410799	Affx-26982267	5	76275551	T	C	1	8.5		excluded % geno			excluded % geno
758	CRHBP	rs66559678	AX-15115075	Affx-26982276	5	76276139	T	C	1	100	0.116			0.24
759	CRHBP	rs1700668	AX-41769443	Affx-26982280	5	76276375	T	C	1	100	0.405		*	0.3346
760	AVPR1B	rs28717691	AX-30435461	Affx-6626858	1	206180987	A	G	1	96.5	0.018	excluded MAF			excluded HWE
761	AVPR1B	rs28673217	AX-30435465	Affx-6626959	1	206191036	T	C	0.0252	100	0.109			0.3388
762	AVPR1B	rs73084140	AX-16797383	Affx-6626960	1	206191088	A	C	1	100	0.028	excluded MAF		0.05
763	AVPR1B	rs116094708	AX-16797405	Affx-6627028	1	206198808	T	C	1	99.3	0	excluded MAF		0.0325	excluded MAF
764	AVPR1B	rs28670379	AX-11421830	Affx-6627038	1	206199702	T	C	0.1186	100	0.085			0.3161
765	AVPR1B	rs113119275	AX-16797407	Affx-6627062	1	206202598	A	G	1	100	0	excluded MAF		0.05696
766	AVPR1B	rs28583801	AX-39260449	Affx-6627065	1	206202684	T	C	1	100	0	excluded MAF			excluded HWE
767	AVPR1B	rs76639883	AX-16797408	Affx-6627088	1	206204496	A	G	1	100	0.007	excluded MAF		0.06076
768	AVPR1B	rs74568500	AX-16797411	Affx-6627100	1	206205662	A	G	1	100	0	excluded MAF		0	excluded MAF
769	AVPR1B	rs4073317	AX-11489943	Affx-6627108	1	206206273	A	G	1	100	0.165			0.335
770	AVPR1B	rs28687282	AX-16797413	Affx-6627111	1	206206455	A	G	1	99.3	0.11		*	0.45
771	AVPR1B	rs28646170	AX-30435527	Affx-6627114	1	206206642	A	C	1	100	0.109		*	0.3709
772	AVPR1B	rs28408041	AX-12540475	Affx-6627122	1	206207016	A	G	1	99.3	0.11		*	0.3033
773	AVPR1B	rs28459792	AX-30435531	Affx-6627123	1	206207491	A	G	1	100	0	excluded MAF		0.1184
774	AVPR1B	rs73084185	AX-16797416	Affx-6627132	1	206207939	T	C	1	100	0.109		*	0.2475
775	AVPR1B	rs73084187	AX-16797417	Affx-6627134	1	206208075	T	G	1	100	0.109		*	0.2812
776	AVPR1B	rs116856525	AX-96808025	Affx-6627144	1	206208525	T	C	1	8.5		excluded % geno			excluded % geno
777	AVPR1B	rs77376099	AX-97371008	Affx-6627152	1	206208745	A	G	1	100	0	excluded MAF		0.0443	excluded MAF
778	AVPR1B	rs28617251	AX-30435539	Affx-6627153	1	206208746	T	C	0.5067	98.6	0.114		*	0.4888
779	AVPR1B	rs200527930	AX-86900433	Affx-77474999	1	206208795	-	C	1	99.3	0	excluded MAF		0	excluded MAF
780	AVPR1B	rs58812234	AX-30435545	Affx-6627167	1	206209032	T	C	1	100	0	excluded MAF		0.1175
781	AVPR1B	rs80200259	AX-16797420	Affx-6627169	1	206209182	A	G	1	100	0	excluded MAF		0.02882	excluded MAF
782	AVPR1B	rs67115803	AX-16797421	Affx-6627171	1	206209229	T	C	1	100	0.109		*	0.2588
783	AVPR1B	rs28452677	AX-30435547	Affx-6627184	1	206209945	A	C	0.8685	100	0.102			0.065
784	AVPR1B	rs28652802	AX-30435553	Affx-6627192	1	206210373	A	C	0.5593	100	0.116		*	0.4887
785	AVPR1B	rs73084202	AX-16797425	Affx-6627202	1	206211084	T	C	1	100	0	excluded MAF		0.04625	excluded MAF
786	AVPR1B	rs34682356	AX-30435569	Affx-6627211	1	206211598	T	C	0.8685	100	0.102			0.3405
787	AVPR1B	rs73086106	AX-16797427	Affx-6627223	1	206212120	A	G	1	100	0.007	excluded MAF		0.1138
788	AVPR1B	rs4129013	AX-30435581	Affx-6627234	1	206213447	T	C	1	100	0.109		*	0.3897
789	AVPR1B	rs4129012	AX-30435583	Affx-6627235	1	206213493	A	G	1	100	0.077			0.135
790	AVPR1B	rs79779558	AX-30435585	Affx-6627239	1	206213623	T	C	1	99.3	0.004	excluded MAF		0.04774	excluded MAF
791	AVPR1B	rs28375468	AX-39260457	Affx-6627251	1	206214342	A	G	0.7037	100	0.123			0.3872
792	AVPR1B	rs73086120	AX-16797441	Affx-6627271	1	206215925	A	G	1	98.6	0	excluded MAF		0.05528
793	AVPR1B	rs28479800	AX-16797443	Affx-6627290	1	206216607	A	T	1	100	0.109		*	0.485
794	AVPR1B	rs28857339	AX-39260459	Affx-6627301	1	206217227	T	C	1	99.3	0.004	excluded MAF		0.03173	excluded MAF
795	AVPR1B	rs28767617	AX-30435611	Affx-6627302	1	206217256	T	C	1	98.6	0.143			0.3618
796	AVPR1B	rs28785182	AX-97315746	Affx-6627317	1	206218204	C	G	1	7.7		excluded % geno			excluded % geno
797	AVPR1B	rs28889651	AX-30435615	Affx-6627322	1	206218340	T	C	0.9355	100	0.134			0.203
798	AVPR1B	rs28750713	AX-11423345	Affx-6627325	1	206218943	T	C	1	100	0.176			0.2431
799	AVPR1B	rs61434100	AX-30435617	Affx-6627326	1	206219005	T	C	0.8973	98.6	0.196			0.3693
800	AVPR1B	rs35630000	AX-96799436	Affx-6627340	1	206219605	T	C	1	100	0	excluded MAF		0	excluded MAF
801	AVPR1B	rs28766023	AX-11423641	Affx-6627350	1	206220549	A	G	0.4993	99.3	0.113			0.1537
802	AVPR1B	rs28535253	AX-16797445	Affx-6627371	1	206221751	C	G	0.5761	100	0.162			0.1717
803	AVPR1B	rs36111067	AX-39260461	Affx-6627374	1	206222037	A	G	1	100	0	excluded MAF		0.1688
804	AVPR1B	rs34602659	AX-39260463	Affx-6627390	1	206223168	T	C	1	100	0.007	excluded MAF		0.06125
805	AVPR1B	rs33911258	AX-30435633	Affx-6627392	1	206223297	T	C	0.5578	100	0.197			0.4586
806	AVPR1B	rs28728365	AX-16797447	Affx-6627394	1	206223332	C	G	1	100	0.014	excluded MAF		0.3634
807	AVPR1B	rs28536160	AX-11418957	Affx-6627395	1	206223383	T	C	0.6923	100	0.085			0.4987
808	AVPR1B	rs28373064	AX-96084162	Affx-6627396	1	206223556	A	G	1	8.5		excluded % geno			excluded % geno
809	AVPR1B		AX-83495261	Affx-52322877	1	206224396	-	A	1	99.3	0	excluded MAF		0.0025	excluded MAF
810	AVPR1B	rs190545074	AX-83515526	Affx-52118105	1	206224469	A	G	1	100	0	excluded MAF		0	excluded MAF
811	AVPR1B	rs35369693	AX-30435639	Affx-6627407	1	206224635	C	G	1	97.9	0.05		*	0.006329	excluded MAF
812	AVPR1B	rs140081883	AX-83447237	Affx-52118107	1	206224657	A	G	1	100	0	excluded MAF		0	excluded MAF
813	AVPR1B	rs138075414	AX-83040723	Affx-52118108	1	206224691	T	C	1	100	0	excluded MAF		0	excluded MAF
814	AVPR1B	rs149784666	AX-83216823	Affx-52118109	1	206224804	A	T	1	100	0	excluded MAF		0	excluded MAF
815	AVPR1B	rs36046834	AX-16797449	Affx-6627408	1	206224830	C	G	1	100	0.007	excluded MAF		0.08271
816	AVPR1B	rs146412534	AX-83379444	Affx-52118110	1	206224854	A	C	1	99.3	0	excluded MAF		0	excluded MAF
817	AVPR1B	rs138202422	AX-83045116	Affx-52118111	1	206224999	T	C	1	100	0	excluded MAF		0	excluded MAF
818	AVPR1B	rs33990840	AX-83104035	Affx-6627410	1	206225011	C	G	1	8.5		excluded % geno			excluded % geno
819	AVPR1B	rs3891058	AX-37432973	Affx-35445407	1	206225112	T	C	1	100	0	excluded MAF		0.13
820	AVPR1B		AX-90079355	Affx-89021057	1	206225180	-	G	1	100	0	excluded MAF		0	excluded MAF
821	AVPR1B	rs36030374	AX-39260469	Affx-6627415	1	206225239	A	G	1	99.3	0	excluded MAF		0.00875	excluded MAF
822	AVPR1B	rs34144261	AX-83249094	Affx-6627416	1	206225261	A	G	1	100	0.004	excluded MAF		0	excluded MAF
823	AVPR1B	rs28452187	AX-30435647	Affx-6627430	1	206226325	T	C	0.2113	100	0.158			0.4373
824	AVPR1B	rs34961037	AX-30435649	Affx-6627431	1	206226697	A	G	1	100	0.007	excluded MAF		0.05402
825	AVPR1B	rs3883899	AX-97273506	Affx-6627433	1	206227108	C	G	1	8.5		excluded % geno			excluded % geno
826	AVPR1B	rs34253955	AX-30435653	Affx-6627434	1	206227110	T	G	1	100	0.004	excluded MAF		0.06266
827	AVPR1B	rs28533775	AX-16797450	Affx-6627435	1	206227452	A	G	1	100	0.014	excluded MAF		0.2714
828	AVPR1B	rs34478268	AX-39260473	Affx-6627436	1	206227556	A	G	1	100	0	excluded MAF		0.05263
829	AVPR1B	rs33951888	AX-30435655	Affx-6627437	1	206227560	T	C	1	100	0.004	excluded MAF		0.07895
830	AVPR1B	rs28588803	AX-30435659	Affx-6627443	1	206227864	T	C	0.0776	100	0.123			0.215
831	AVPR1B	rs3888709	AX-30435661	Affx-6627445	1	206227970	T	G	1	100	0.007	excluded MAF		0.191
832	AVPR1B	rs28477649	AX-30435665	Affx-6627452	1	206228236	T	C	0.1279	97.2	0.152			0.391
833	AVPR1B	rs28592734	AX-30435669	Affx-6627456	1	206228415	T	G	1	100	0.007	excluded MAF		0.2241
834	AVPR1B	rs35810727	AX-39260475	Affx-6627461	1	206228702	A	C	1	100	0.053		*	0.00625	excluded MAF
835	AVPR1B	rs33971119	AX-30435691	Affx-6627482	1	206229900	A	C	0.3792	100	0.13			0.1938
836	AVPR1B	rs28733981	AX-30435707	Affx-6627499	1	206230629	A	G	0.9651	99.3	0.199			0.4773
837	AVPR1B	rs35482094	AX-30435709	Affx-6627500	1	206230642	A	T	1	99.3	0.06	excluded MAF		0.1159
838	AVPR1B	rs28380027	AX-30435711	Affx-6627502	1	206230697	T	C	0.5128	99.3	0.138		*	0.4038
839	AVPR1B	rs146657404	AX-83023858	Affx-52118113	1	206230844	T	C	1	100	0	excluded MAF		0	excluded MAF
840	AVPR1B		AX-90042753	Affx-89005254	1	206230936	-	G	1	99.3	0	excluded MAF		0	excluded MAF
841	AVPR1B	rs28632197	AX-30435713	Affx-6627506	1	206230958	A	G	0.4996	98.6	0.096			0.06281
842	AVPR1B	rs202034499	AX-83557449	Affx-52118114	1	206230961	A	G	1	100	0	excluded MAF		0	excluded MAF
843	AVPR1B	rs147040237	AX-83246388	Affx-52118115	1	206230972	A	G	1	100	0	excluded MAF		0	excluded MAF
844	AVPR1B	rs28676508	AX-30435715	Affx-6627507	1	206230986	A	G	1	97.9	0.122		*	0.4228
845	AVPR1B	rs139878698	AX-83571531	Affx-52118116	1	206231135	A	T	1	100	0	excluded MAF		0.00625	excluded MAF
846	AVPR1B	rs28529127	AX-30435717	Affx-6627510	1	206231152	A	G	0.2855	95.1	0.115			0.1724
